# Supplementary material for: Genome-wide characterization and analysis of WRKY transcription factors in Panax ginseng
Source: BMC Genomics. 2021 Nov 18;22:834. doi: 10.1186/s12864-021-08145-5 (PMC8600734; doi:10.1186/s12864-021-08145-5)
Supplement: Supplementary file 2 — Table S1: WRKY information, Table S2: The expression of WRKY in different tissues, Table S3: The expression of WRKY under different treatments, Table S4: The different expression genes under heat treatment, Table S5: The different expression genes under cold, salt and drought treatment, Table S6: the correlation matrix of WRKY to ginsenosides pathway genes, Table S7: the expression of UGTs in P. ginseng, Table S8: The correlation matrix of WRKY to select PgUGTs, Table S9: The annotation of select PgUGTs. [file 12864_2021_8145_MOESM2_ESM.xlsx]

## Sheet: TableS1
Table S1 WRKY information
Gene name	gene id	gene locus numbers	Gene length(bp)	CDS length (bp)	protein length(AA)	Molecular weight(kDa)	PI
pgWRKY1	Pg_S0055.13	Pg_scaffold0055:1608968-1613649	4681	390	130	14.03	4.48
pgWRKY2	Pg_S0061.49	Pg_scaffold0061:1277602-1281031	3429	876	292	31.58	5.6
pgWRKY3	Pg_S0093.4	Pg_scaffold0093:55424-57136	1712	1065	355	39.59	10.29
pgWRKY4	Pg_S0144.39	Pg_scaffold0144:1066641-1070926	4285	1269	423	46.09	7.09
pgWRKY5	Pg_S0180.14	Pg_scaffold0180:1138692-1144526	5834	1005	335	35.97	4.53
pgWRKY6	Pg_S0204.46	Pg_scaffold0204:642450-647904	5454	1047	349	39.24	10.47
pgWRKY7	Pg_S0227.7	Pg_scaffold0227:220627-222189	1562	1077	359	39.81	9.97
pgWRKY8	Pg_S0285.10	Pg_scaffold0285:1160904-1161369	465	465	155	17.39	9.61
pgWRKY9	Pg_S0285.6	Pg_scaffold0285:861180-862370	1190	843	281	31.65	4.95
pgWRKY10	Pg_S0302.18	Pg_scaffold0302:806487-808186	1699	1029	343	38.52	5.28
pgWRKY11	Pg_S0304.2	Pg_scaffold0304:119524-124510	4986	744	248	28.56	7.43
pgWRKY12	Pg_S0416.10	Pg_scaffold0416:774935-780537	5602	1803	601	65.2	7.07
pgWRKY13	Pg_S0437.20	Pg_scaffold0437:373280-376165	2885	828	276	30.75	6.62
pgWRKY14	Pg_S0439.49	Pg_scaffold0439:542080-563320	21240	3909	1303	143.53	7.35
pgWRKY15	Pg_S0472.41	Pg_scaffold0472:863447-864737	1290	852	284	31.53	10.36
pgWRKY16	Pg_S0536.24	Pg_scaffold0536:318678-320510	1832	792	264	29.74	5.66
pgWRKY17	Pg_S0595.12	Pg_scaffold0595:204826-208986	4160	708	236	27.15	7.38
pgWRKY18	Pg_S0614.17	Pg_scaffold0614:402776-406657	3881	1464	488	54.38	5.6
pgWRKY19	Pg_S0646.1	Pg_scaffold0646:811-7325	6514	1416	472	52.58	10.17
pgWRKY20	Pg_S0682.25	Pg_scaffold0682:573123-574501	1378	1032	344	37.5	5.22
pgWRKY21	Pg_S0740.14	Pg_scaffold0740:264054-266570	2516	1566	522	57.86	8.5
pgWRKY22	Pg_S0760.32	Pg_scaffold0760:664376-667678	3302	906	302	33.78	4.74
pgWRKY23	Pg_S0782.12	Pg_scaffold0782:162938-168240	5302	1599	533	58.12	7.1
pgWRKY24	Pg_S0804.31	Pg_scaffold0804:567259-568761	1502	900	300	33.53	7.72
pgWRKY25	Pg_S0835.1	Pg_scaffold0835:68261-71203	2942	1359	453	49.94	5.8
pgWRKY26	Pg_S0843.11	Pg_scaffold0843:297447-300493	3046	1788	596	64.24	6.68
pgWRKY27	Pg_S0889.45	Pg_scaffold0889:497722-499141	1419	1053	351	39.04	6.37
pgWRKY28	Pg_S0896.3	Pg_scaffold0896:41630-42261	631	486	162	18.82	9.77
pgWRKY29	Pg_S0916.7	Pg_scaffold0916:405702-408973	3271	624	208	23.37	6.78
pgWRKY30	Pg_S0919.18	Pg_scaffold0919:685465-689346	3881	2220	740	80.67	5.8
pgWRKY31	Pg_S0960.11	Pg_scaffold0960:431322-433064	1742	408	136	15.51	6.27
pgWRKY32	Pg_S0961.12	Pg_scaffold0961:116221-119309	3088	1737	579	64.01	5.88
pgWRKY33	Pg_S1038.36	Pg_scaffold1038:554781-559080	4299	1599	533	59.5	4.94
pgWRKY34	Pg_S1059.48	Pg_scaffold1059:582484-586528	4044	1491	497	54.41	8.35
pgWRKY35	Pg_S1067.29	Pg_scaffold1067:505897-507093	1196	738	246	27.5	5.68
pgWRKY36	Pg_S1133.4	Pg_scaffold1133:497918-502091	4173	2214	738	79.39	6.13
pgWRKY37	Pg_S1149.5	Pg_scaffold1149:80220-81815	1595	897	299	33.51	7.2
pgWRKY38	Pg_S1153.1	Pg_scaffold1153:13015-14192	1177	894	298	33.13	10.32
pgWRKY39	Pg_S1205.27	Pg_scaffold1205:393954-395452	1498	1026	342	37.59	7.44
pgWRKY40	Pg_S1293.14	Pg_scaffold1293:286920-290511	3591	1551	517	57.24	6.83
pgWRKY41	Pg_S1300.8	Pg_scaffold1300:116569-118004	1435	1098	366	40.83	5.59
pgWRKY42	Pg_S1305.43	Pg_scaffold1305:567925-570302	2377	543	181	19.95	10.23
pgWRKY43	Pg_S1312.12	Pg_scaffold1312:585845-589339	3494	1380	460	51.11	9.17
pgWRKY44	Pg_S1352.11	Pg_scaffold1352:264825-265980	1155	819	273	30.23	10.54
pgWRKY45	Pg_S1355.9	Pg_scaffold1355:481006-484124	3118	1911	637	69.1	6.96
pgWRKY46	Pg_S1419.8	Pg_scaffold1419:123493-127804	4311	1497	499	54.72	7.59
pgWRKY47	Pg_S1480.1	Pg_scaffold1480:14874-17789	2915	1068	356	41.07	4.74
pgWRKY48	Pg_S1507.32	Pg_scaffold1507:6137-7796	1659	819	273	31.45	4.55
pgWRKY49	Pg_S1613.20	Pg_scaffold1613:195368-196912	1544	900	300	33.46	7.44
pgWRKY50	Pg_S1615.29	Pg_scaffold1615:387636-390134	2498	483	161	18.16	4.96
pgWRKY51	Pg_S1774.2	Pg_scaffold1774:47989-49512	1523	609	203	22.94	5.78
pgWRKY52	Pg_S1823.17	Pg_scaffold1823:132300-134659	2359	1608	536	59.41	8.27
pgWRKY53	Pg_S1833.14	Pg_scaffold1833:407516-408852	1336	723	241	26.79	6.03
pgWRKY54	Pg_S1847.17	Pg_scaffold1847:435434-437211	1777	1020	340	37.85	10
pgWRKY55	Pg_S1903.19	Pg_scaffold1903:373649-377099	3450	1683	561	60.11	7.69
pgWRKY56	Pg_S1942.2	Pg_scaffold1942:65701-71280	5579	1803	601	65	7.6
pgWRKY57	Pg_S1957.36	Pg_scaffold1957:183188-184500	1312	462	154	17.38	9.72
pgWRKY58	Pg_S1963.27	Pg_scaffold1963:442868-445140	2272	1494	498	55	6.92
pgWRKY59	Pg_S1990.1	Pg_scaffold1990:68207-70224	2017	957	319	35.59	6.11
pgWRKY60	Pg_S2020.9	Pg_scaffold2020:104086-116191	12105	906	302	32.8	6.25
pgWRKY61	Pg_S2033.12	Pg_scaffold2033:375122-377009	1887	1143	381	42.34	6.51
pgWRKY62	Pg_S2044.4	Pg_scaffold2044:68618-69907	1289	846	282	31.57	5.1
pgWRKY63	Pg_S2073.24	Pg_scaffold2073:311744-314710	2966	1677	559	60.43	6.79
pgWRKY64	Pg_S2096.25	Pg_scaffold2096:321489-324636	3147	1236	412	45.03	9.77
pgWRKY65	Pg_S2123.20	Pg_scaffold2123:294887-296954	2067	558	186	20.7	9.92
pgWRKY66	Pg_S2147.21	Pg_scaffold2147:446701-449997	3296	1452	484	52.57	8.7
pgWRKY67	Pg_S2162.13	Pg_scaffold2162:156132-164308	8176	822	274	29.94	5.71
pgWRKY68	Pg_S2342.2	Pg_scaffold2342:61184-62383	1199	372	124	13.9	9.33
pgWRKY69	Pg_S2375.29	Pg_scaffold2375:236071-237575	1504	1041	347	38.43	6.16
pgWRKY70	Pg_S2377.11	Pg_scaffold2377:208645-210082	1437	897	299	33.26	9.58
pgWRKY71	Pg_S2382.2	Pg_scaffold2382:325555-332263	6708	864	288	32.86	7.1
pgWRKY72	Pg_S2468.1	Pg_scaffold2468:5459-7759	2300	1635	545	58.62	7.03
pgWRKY73	Pg_S2534.11	Pg_scaffold2534:244214-247181	2967	765	255	28.74	8.79
pgWRKY74	Pg_S2779.8	Pg_scaffold2779:71959-75984	4025	846	282	30.27	5.17
pgWRKY75	Pg_S2795.2	Pg_scaffold2795:252646-255188	2542	1356	452	50.29	5.45
pgWRKY76	Pg_S2797.14	Pg_scaffold2797:234510-238583	4073	480	160	18.17	9.37
pgWRKY77	Pg_S2848.4	Pg_scaffold2848:79332-82615	3283	1791	597	65.73	7.92
pgWRKY78	Pg_S2925.5	Pg_scaffold2925:296605-298944	2339	495	165	17.79	4.12
pgWRKY79	Pg_S2971.7	Pg_scaffold2971:63525-65041	1516	1014	338	37.86	8.55
pgWRKY80	Pg_S3016.23	Pg_scaffold3016:129686-141213	11527	1374	458	50.94	8.66
pgWRKY81	Pg_S3024.2	Pg_scaffold3024:5993-6805	812	384	128	14.35	9.63
pgWRKY82	Pg_S3035.33	Pg_scaffold3035:326109-329232	3123	1662	554	60.47	6.89
pgWRKY83	Pg_S3077.23	Pg_scaffold3077:292047-294571	2524	1020	340	36.53	7.73
pgWRKY84	Pg_S3132.24	Pg_scaffold3132:314499-315942	1443	1110	370	41.16	5.05
pgWRKY85	Pg_S3155.15	Pg_scaffold3155:307323-309605	2282	1599	533	59.19	6.91
pgWRKY86	Pg_S3178.10	Pg_scaffold3178:97258-100589	3331	1800	600	65.86	7.91
pgWRKY87	Pg_S3224.1	Pg_scaffold3224:157156-159706	2550	1371	457	50.93	5.01
pgWRKY88	Pg_S3327.12	Pg_scaffold3327:240289-243183	2894	1656	552	60.96	7.73
pgWRKY89	Pg_S3386.16	Pg_scaffold3386:152569-155682	3113	1815	605	67.09	6.73
pgWRKY90	Pg_S3429.5	Pg_scaffold3429:30643-32357	1714	906	302	33.4	7.63
pgWRKY91	Pg_S3429.6	Pg_scaffold3429:35088-38165	3077	1173	391	45.09	4.52
pgWRKY92	Pg_S3488.7	Pg_scaffold3488:207644-208048	404	219	73	8.16	10.08
pgWRKY93	Pg_S3518.10	Pg_scaffold3518:102732-104705	1973	558	186	20.77	9.81
pgWRKY94	Pg_S3578.15	Pg_scaffold3578:227027-228607	1580	1041	347	38.27	8.38
pgWRKY95	Pg_S3603.2	Pg_scaffold3603:129817-134796	4979	720	240	27.48	7.61
pgWRKY96	Pg_S3659.2	Pg_scaffold3659:107464-108403	939	399	133	14.93	8.81
pgWRKY97	Pg_S3663.1	Pg_scaffold3663:200793-202197	1404	489	163	18.23	5.09
pgWRKY98	Pg_S3878.7	Pg_scaffold3878:123811-125094	1283	1083	361	39.8	9.91
pgWRKY99	Pg_S3934.7	Pg_scaffold3934:232225-235814	3589	1473	491	53.39	8.26
pgWRKY100	Pg_S3972.9	Pg_scaffold3972:56741-57893	1152	744	248	28.35	5.09
pgWRKY101	Pg_S3979.6	Pg_scaffold3979:97294-98188	894	804	268	29.26	9.37
pgWRKY102	Pg_S4176.2	Pg_scaffold4176:32797-35090	2293	1374	458	50.95	7.71
pgWRKY103	Pg_S4218.2	Pg_scaffold4218:10185-10954	769	564	188	21.37	9.44
pgWRKY104	Pg_S4366.12	Pg_scaffold4366:117138-118617	1479	906	302	33.77	4.48
pgWRKY105	Pg_S4369.9	Pg_scaffold4369:129234-130483	1249	990	330	37.01	5.57
pgWRKY106	Pg_S4388.3	Pg_scaffold4388:65523-66831	1308	855	285	32.01	5.12
pgWRKY107	Pg_S4487.2	Pg_scaffold4487:18493-19884	1391	1068	356	39.45	6.23
pgWRKY108	Pg_S4613.11	Pg_scaffold4613:117724-120609	2885	1566	522	56.37	6.82
pgWRKY109	Pg_S4621.1	Pg_scaffold4621:7744-19903	12159	2175	725	84.18	9.14
pgWRKY110	Pg_S4627.7	Pg_scaffold4627:73613-76175	2562	1569	523	58.03	7.28
pgWRKY111	Pg_S4825.6	Pg_scaffold4825:10784-13353	2569	1695	565	61.05	6.63
pgWRKY112	Pg_S4883.15	Pg_scaffold4883:179234-180678	1444	948	316	34.69	8.02
pgWRKY113	Pg_S4883.5	Pg_scaffold4883:58969-60132	1163	753	251	28.67	5.1
pgWRKY114	Pg_S4908.6	Pg_scaffold4908:99288-100792	1504	1041	347	38.45	6.53
pgWRKY115	Pg_S5075.1	Pg_scaffold5075:88932-90241	1309	978	326	36.57	4.91
pgWRKY116	Pg_S5167.2	Pg_scaffold5167:31881-33311	1430	945	315	34.55	8.6
pgWRKY117	Pg_S5199.4	Pg_scaffold5199:117846-122045	4199	957	319	35.57	6.24
pgWRKY118	Pg_S5428.4	Pg_scaffold5428:42669-44098	1429	963	321	35.47	7.79
pgWRKY119	Pg_S5541.3	Pg_scaffold5541:20659-21670	1011	393	131	14.92	10.76
pgWRKY120	Pg_S5863.11	Pg_scaffold5863:125330-127303	1973	1092	364	40.44	10.33
pgWRKY121	Pg_S5916.6	Pg_scaffold5916:3022-5007	1985	537	179	19.91	10.01
pgWRKY122	Pg_S6104.6	Pg_scaffold6104:51237-59180	7943	1485	495	54.16	8.35
pgWRKY123	Pg_S6125.6	Pg_scaffold6125:102935-106871	3936	1035	345	38.21	7.93
pgWRKY124	Pg_S6301.2	Pg_scaffold6301:28306-32261	3955	618	206	23.35	4.54
pgWRKY125	Pg_S6373.3	Pg_scaffold6373:23900-26355	2455	933	311	35.96	5.04
pgWRKY126	Pg_S6583.2	Pg_scaffold6583:18663-27632	8969	1779	593	66.12	9.84
pgWRKY127	Pg_S6589.1	Pg_scaffold6589:6100-20978	14878	2718	906	103.03	9.98
pgWRKY128	Pg_S6732.8	Pg_scaffold6732:71029-74179	3150	1551	517	57.17	6.96
pgWRKY129	Pg_S6801.3	Pg_scaffold6801:49442-52248	2806	1350	450	49.65	5.83
pgWRKY130	Pg_S7016.2	Pg_scaffold7016:15385-19221	3836	2178	726	78.94	6.01
pgWRKY131	Pg_S7153.2	Pg_scaffold7153:15499-16741	1242	843	281	31.35	5.29
pgWRKY132	Pg_S7269.8	Pg_scaffold7269:64831-65918	1087	561	187	21.42	9.35
pgWRKY133	Pg_S7368.2	Pg_scaffold7368:20775-21527	752	552	184	20.63	9.04
pgWRKY134	Pg_S7927.2	Pg_scaffold7927:12874-14115	1241	1053	351	38.87	9.92
pgWRKY135	Pg_S8084.3	Pg_scaffold8084:15188-16549	1361	1023	341	37.05	5.68
pgWRKY136	Pg_S8179.1	Pg_scaffold8179:6749-8321	1572	1035	345	38.18	8.45
pgWRKY137	Pg_S8892.1	Pg_scaffold8892:193-2257	2064	1044	348	38.35	6.34

## Sheet: TableS2
Table S 2 The expression of WRKY in different tissues
GeneID	WRKYclass	Fiber root	Leg root	Arm root	Main root epiderm	Main root cortex	Rhizome	Stem	Leaf peduncle	Leaflet pedicel	Leaf blade	Fruit peduncle	Fruit pedicel	Fruit flesh	Seed
pgWRKY16	IIc	293.178	290.19	240.201	227.446	117.873	195.247	438.792	642.82	682.148	416.68	474.815	306.794	17.2416	4.87881
pgWRKY10	III	105.379	133.75	76.2974	149.694	104.424	87.624	107.912	347.985	273.58	287.386	268.348	159.704	126.679	12.7441
pgWRKY27	I	89.1795	99.2787	62.9114	108.86	67.5237	53.7736	57.1409	120.696	136.241	108.958	63.7379	25.3297	33.6825	5.42964
pgWRKY15	IIb	142.18	132.423	129.777	106.285	112.515	70.0187	83.3476	129.481	173.492	53.2192	71.3791	115.247	97.1123	27.8138
pgWRKY121	III	97.7886	104.638	96.969	96.4243	28.3964	36.8205	48.336	82.967	121.026	59.3755	65.6728	47.6324	43.6558	9.99899
pgWRKY101	IIb	119.318	143.081	111.555	94.8132	23.449	55.1525	40.9633	67.1308	118.672	67.495	51.3574	86.9846	41.2067	7.45296
pgWRKY137	IIb	126.234	137.851	112.248	87.3077	24.9218	49.8192	61.539	378.381	375.676	277.799	156.12	117.689	21.8184	5.48345
pgWRKY38	IIc	90.8954	96.1908	105.521	82.1805	61.0145	52.5812	74.4406	155.578	179.538	118.016	91.3549	107.592	63.2908	24.8656
pgWRKY107	III	38.6182	43.6837	37.4325	76.7007	34.4193	29.4457	25.311	69.2891	80.1535	54.0236	34.1173	19.9328	17.8259	3.05273
pgWRKY68	I	28.4554	16.9198	8.20523	67.1188	6.31268	10.8203	37.3032	98.4727	60.3417	53.2211	45.0256	28.2558	9.14347	0
pgWRKY21	IIa	76.9321	76.4078	64.8723	65.2089	18.2617	40.2154	30.3403	70.9347	67.9999	69.9743	36.2859	61.9957	52.6447	4.47696
pgWRKY98	IIb	62.0061	53.3344	60.9135	64.1387	63.8098	60.4513	40.9021	51.6579	61.1124	32.6154	50.1262	58.5309	136.515	102.525
pgWRKY52	I	57.3863	66.2839	53.8825	63.3343	31.5955	34.9878	22.062	60.0539	64.6338	63.5684	36.7677	78.8421	46.5156	8.21522
pgWRKY85	IIc	55.3704	63.0704	57.0284	55.489	28.8998	30.949	29.1456	49.8832	59.8061	73.5523	36.6886	53.8745	38.0816	4.37599
pgWRKY86	I	60.7841	65.9643	50.9545	54.3392	17.3384	37.2764	28.2969	90.8274	89.2037	115.47	71.8871	82.1478	45.2227	4.06121
pgWRKY110	IIc	52.5735	60.553	48.8395	53.3268	14.9259	31.8954	26.4704	57.4473	58.2954	70.5537	29.4985	56.8269	49.1209	3.97119
pgWRKY134	I	49.9268	45.1055	55.1224	50.3197	36.0668	56.3454	30.6015	38.6512	49.6203	29.4329	33.9447	44.6436	41.5805	41.8858
pgWRKY35	IIe	76.7606	73.4845	90.0191	47.3547	19.8235	38.4131	19.0214	34.7298	41.3899	26.2399	19.3786	21.8765	8.86749	5.31629
pgWRKY114	IIb	69.433	79.4068	86.8184	44.9364	29.6756	12.5552	23.8743	36.0417	52.3089	25.2336	24.7456	26.3125	20.4788	12.9681
pgWRKY77	IId	64.7329	71.1913	61.18	44.3408	13.8259	46.9458	33.8419	83.0559	88.7316	108.712	90.9227	102.986	48.295	7.73676
pgWRKY70	IId	54.8194	61.5289	54.1771	40.0231	46.0707	38.2953	68.5928	67.1886	102.536	26.2365	43.288	56.6416	51.8328	20.0945
pgWRKY111	IIe	78.3326	75.1628	75.9179	38.1946	9.47515	28.054	16.7786	59.159	74.0994	67.8391	39.5035	105.789	54.4199	6.21031
pgWRKY69	IIc	41.8691	40.0568	55.8552	33.8285	12.09	13.029	14.5441	25.7097	36.6162	8.02886	20.2914	18.2904	18.3603	10.6103
pgWRKY123	I	25.9924	33.9229	14.6684	32.278	26.5542	15.2619	3.86761	24.1886	20.7699	7.79357	9.96453	5.492	4.50236	0
pgWRKY72	I	55.2985	66.7778	59.8676	31.5475	10.2869	23.0488	29.6013	77.2263	89.6717	83.5819	51.9182	111.299	49.3635	4.27091
pgWRKY91	IIc	34.3877	32.0225	23.3053	29.696	22.3023	23.5755	52.8952	84.6832	68.0155	34.0515	54.3969	31.0238	10.2652	2.40073
pgWRKY48	I	27.9749	21.018	22.8176	28.844	30.292	73.3609	107.261	36.1218	46.308	39.6581	49.6012	137.647	56.3829	20.8737
pgWRKY94	III	25.4704	35.1086	25.1955	28.2746	13.7387	39.5607	23.3255	27.632	46.7874	35.2696	23.0134	88.8849	6.82625	5.10865
pgWRKY120	I	28.7286	25.8556	22.4115	24.1215	29.3937	20.1855	20.2577	20.9229	21.7394	8.68828	18.0342	19.1216	11.8071	13.7645
pgWRKY7	IIc	50.9962	43.4868	51.3776	22.8118	12.949	22.5571	33.2479	38.3557	72.1227	53.2331	23.5577	46.2641	32.5933	11.3383
pgWRKY136	IId	35.8274	38.4301	32.6984	22.3658	10.2344	25.7545	30.1121	41.1207	30.4235	55.7096	14.1995	32.952	16.5876	6.32952
pgWRKY57	IIb	35.9412	34.7042	33.1523	21.6971	5.49832	29.7321	60.3328	55.9878	41.2008	50.8025	38.0555	91.784	41.2565	9.98022
pgWRKY84	IIc	14.5838	15.3105	16.3562	21.3269	8.93604	15.1902	11.4702	27.4546	39.4378	29.5827	12.4129	10.7218	10.932	1.46056
pgWRKY41	IIe	33.1427	31.6723	27.982	20.6468	12.6665	23.6261	22.1955	47.0081	63.7195	34.5372	13.9647	11.1591	11.7331	0.739387
pgWRKY125	IIb	22.2006	30.023	30.344	20.3871	41.1827	61.3093	53.6296	14.7393	23.4117	7.80999	29.2367	69.3738	30.4898	10.7091
pgWRKY97	IIe	4.50507	4.32228	0.7814	19.1369	1.40796	3.62965	16.2989	72.4137	56.8824	24.0999	27.4288	5.05644	0	1.0071
pgWRKY43	x	28.1392	33.8127	37.2951	17.5718	11.3953	16.2106	9.96917	15.719	20.114	9.6068	10.4313	10.2287	9.74841	4.57443
pgWRKY54	I	19.6481	21.7175	15.2288	16.5456	32.6306	19.1578	17.42	17.7123	24.9875	11.7411	14.948	18.0745	15.1834	16.0922
pgWRKY112	IIc	46.6894	48.9244	52.4566	15.497	12.2492	13.1973	39.4754	16.8771	32.3688	12.7773	18.21	30.8108	26.2488	12.7011
pgWRKY135	IIc	45.927	49.5385	52.9651	14.1702	8.13007	8.94237	14.2807	21.0845	42.6916	8.48364	9.59483	4.25747	4.08319	2.00473
pgWRKY50	IIc	10.0845	11.9422	3.975	14.105	7.16137	2.46132	19.4682	72.4159	42.8254	31.197	36.3443	4.28947	0	0
pgWRKY2	III	10.2516	11.5625	7.80072	13.6222	11.0883	10.4238	13.7741	9.40969	18.4586	9.45955	6.96599	9.05691	12.3915	5.76686
pgWRKY12	IIc	15.3104	16.2705	15.3082	13.4921	11.3392	11.974	12.0416	11.4632	13.1272	8.73435	12.4737	11.0716	13.5168	11.9483
pgWRKY96	III	6.0699	3.35587	6.30587	13.4251	3.77761	4.05021	4.77416	6.66219	14.8006	3.90567	0.858622	1.14607	6.55298	4.05369
pgWRKY29	IIc	34.4311	38.9159	22.5685	13.2488	17.3194	14.4666	31.6784	145.196	121.236	39.7403	16.5705	13.8685	0.438282	0
pgWRKY67	IIe	7.37572	7.49367	8.01608	13.0402	2.17468	8.11896	2.53794	1.26917	3.44444	1.13334	1.30728	5.95568	1.86599	0.51839
pgWRKY79	I	39.9257	41.0633	44.7477	12.7554	14.161	14.6494	26.8752	51.0242	65.8882	26.0062	35.9681	58.5707	2.91194	0.405055
pgWRKY100	IIc	14.0544	14.4782	10.8582	12.0977	13.9031	21.483	18.0135	8.95456	22.0023	17.4637	9.59318	12.0309	13.6958	0.584872
pgWRKY1	IIe	6.18865	5.17565	4.45136	12.015	25.8475	14.9161	3.23553	12.2517	6.69271	3.91449	2.08241	1.08889	5.72048	5.67356
pgWRKY115	IIc	45.3927	55.7749	55.8037	11.6784	4.42986	9.16444	24.4894	20.4069	35.9055	12.016	6.65102	27.6232	2.53089	1.68948
pgWRKY116	IIc	24.2128	27.7226	27.5147	11.3129	26.4334	14.5708	28.2579	20.1666	20.1426	14.4275	14.1237	18.7	15.808	8.79187
pgWRKY9	IIe	18.3355	17.5622	19.0541	11.0254	8.79215	9.39368	12.3105	17.5464	13.3714	6.59915	5.70725	16.0883	5.12899	1.50899
pgWRKY56	IIe	11.341	17.7959	13.4975	10.7664	11.3392	10.6864	8.91974	10.2908	12.9691	6.39479	12.2055	8.64965	8.41614	13.8686
pgWRKY53	IIe	28.0431	38.0674	41.2433	10.5796	8.04718	19.6955	9.75546	17.4397	20.5493	16.3201	15.6718	58.3669	9.82339	13.3274
pgWRKY30	IIe	8.91602	11.2694	8.16108	10.5602	14.9189	9.68364	9.74616	12.8122	8.73451	10.2351	16.0871	8.42711	8.76768	8.19236
pgWRKY113	I	6.15466	8.34889	6.68698	10.4283	5.64137	14.2295	22.993	12.3527	26.786	8.81514	19.9957	31.7618	25.2593	1.15269
pgWRKY130	IId	6.32358	6.32125	8.06045	9.88964	10.5971	8.72612	8.97659	8.18584	6.58841	6.75119	10.8362	7.19151	5.0985	8.36084
pgWRKY34	IIe	13.7278	15.0386	14.7877	9.40362	11.3798	20.1104	17.3849	17.3145	20.6111	23.014	20.8004	48.8301	59.178	34.648
pgWRKY6	IIc	7.62522	9.59626	7.53891	9.27843	10.0997	4.00068	1.90821	10.5024	12.9916	10.8248	5.65387	4.46234	4.20895	0.390385
pgWRKY122	I	22.4365	18.0959	19.1266	8.7711	12.3522	25.4484	16.1758	20.2902	20.3119	27.7393	20.7273	34.0562	20.3396	8.96416
pgWRKY60	IIc	15.1854	23.3198	15.3487	8.62336	4.84388	13.9151	1.29117	0.282555	0.682461	0	0.582041	0.756319	0	0.461853
pgWRKY105	IId	38.8341	46.7327	54.3739	8.29948	3.78528	11.044	22.1074	22.4113	20.0109	13.9745	11.803	38.8009	4.24175	3.74792
pgWRKY93	IIa	15.7973	21.566	16.9765	8.23723	2.94495	22.2893	19.5243	12.927	6.81299	25.0916	5.32816	28.7171	1.52254	0.842532
pgWRKY44	IIb	13.8906	12.5453	10.0643	8.06058	6.55267	9.72268	12.3816	17.2094	29.2132	9.86519	9.51963	11.1101	17.4929	5.72733
pgWRKY28	III	14.5412	22.4263	24.4324	7.98874	0.710007	13.422	2.85917	4.36986	0	2.20947	0.643393	6.80199	0	5.07861
pgWRKY19	IIe	8.86871	10.453	12.6533	7.11387	4.85742	8.38056	3.68139	4.92225	5.96803	0.811949	4.1947	4.51722	4.48737	3.05648
pgWRKY80	x	5.78141	5.46062	5.60554	6.91159	6.88819	6.78184	2.81792	7.97267	7.0398	10.9149	6.87842	4.53128	3.73552	4.69481
pgWRKY3	IIe	6.45724	3.9008	4.73118	6.39213	4.01517	3.00021	6.6824	3.97889	2.83137	4.19051	3.37458	6.24941	1.37568	6.89081
pgWRKY20	IIc	23.6129	31.8958	30.9684	6.12045	4.44052	9.3313	16.0768	17.4743	29.0573	4.63381	10.248	4.21405	0.237764	0.396919
pgWRKY62	I	11.1327	12.0598	15.1012	5.8119	2.1012	9.05237	12.2582	2.14568	1.84934	0	3.15724	13.5545	19.2271	5.00872
pgWRKY26	IIa	1.14442	2.56552	2.98982	5.08858	2.40887	6.23615	4.20044	1.97173	3.03223	3.61982	3.38366	11.8712	17.2429	7.53551
pgWRKY65	I	10.5315	9.75605	8.48826	4.94234	3.53393	8.61176	7.69139	8.79037	8.67108	9.17985	3.72971	14.0083	2.03006	0
pgWRKY83	I	3.92961	2.41306	2.79712	4.91197	10.9706	9.94265	5.90032	2.70604	3.86711	8.21877	8.36073	13.1451	13.7374	6.8392
pgWRKY24	I	7.85951	8.39498	8.99394	4.79563	1.6273	12.6216	16.5925	7.40434	7.22176	1.69701	8.79946	34.3065	1.11628	0
pgWRKY40	IId	4.45559	6.59786	5.04316	4.50087	7.20634	8.18886	7.18388	6.75434	6.70422	4.95917	7.113	10.6133	4.95973	5.78119
pgWRKY49	IId	20.6829	26.0244	32.738	4.4959	3.58006	8.97539	31.2329	9.11303	17.5386	4.75164	9.38609	28.5888	9.20935	16.2918
pgWRKY133	IIc	16.7906	21.8866	14.5731	4.45826	5.37728	6.16608	15.6069	22.5572	37.0632	25.4501	28.109	36.2537	7.20872	1.70935
pgWRKY127	IIe	4.26736	3.43769	4.77986	4.389	6.16541	5.15626	4.8906	5.21124	4.08873	6.14756	4.75951	3.56359	5.01751	4.95929
pgWRKY14	I	9.08999	8.89249	9.44692	4.31926	8.63658	11.6135	6.6246	3.73755	4.6196	0.137999	2.95986	2.51069	1.8566	2.6397
pgWRKY36	I	2.87957	3.25827	3.03625	3.27553	3.11208	2.99612	0.834396	1.98484	1.77732	1.1266	2.47382	2.07826	2.24939	0.342334
pgWRKY23	III	4.73988	4.63966	5.44021	3.10863	4.24998	7.77393	3.21958	7.27463	3.42264	8.5278	7.79633	12.6299	6.97678	0.486221
pgWRKY4	IIa	6.12557	3.37836	2.18112	3.01723	2.85346	8.70847	3.50383	6.52148	6.04185	11.4618	6.51813	12.2651	5.44743	2.51125
pgWRKY124	IIe	1.9734	1.34363	1.14254	2.87519	0.515729	1.33144	1.03472	3.16645	0	0	0.932115	0	0	0
pgWRKY132	IIa	6.72202	2.03897	3.88985	2.72585	0	7.04225	0	0	0	0	0	0	0	0
pgWRKY13	IId	7.76834	6.49907	9.13829	2.65135	0.71861	3.40526	4.3128	0.943592	0.379421	0	2.26782	4.21643	16.6474	1.02779
pgWRKY31	IIc	4.69301	4.04967	2.03189	2.59278	0.913226	12.5358	18.4558	10.4646	2.86401	7.55678	3.31966	3.31893	1.58326	1.3066
pgWRKY74	III	1.78123	1.80896	0.774421	2.58307	2.4514	3.3192	4.55304	2.45221	2.58908	0	2.21007	2.87521	1.20169	0
pgWRKY128	x	2.45057	4.04868	2.52158	2.41118	4.39411	5.61089	6.13258	6.75434	4.65571	5.14284	9.00979	5.51076	4.65914	4.0217
pgWRKY42	IIa	0.78026	0	0	2.27978	3.66405	0	1.22735	0	0	0	0	1.45423	0	0.873565
pgWRKY106	IId	12.7513	11.0132	9.5587	2.23145	1.03746	3.27779	6.57066	2.72407	1.46108	0.360533	0.311754	1.21651	0.593281	0
pgWRKY103	IIc	6.67444	4.04851	8.36862	2.16499	0.58074	2.99706	4.66616	2.03914	1.83234	6.63837	0	2.07083	0.50033	0
pgWRKY102	IIc	2.54739	1.54446	0.443505	2.02328	2.00886	1.73287	1.40247	2.10605	1.48924	1.88867	2.16869	3.27052	1.03114	1.72372
pgWRKY119	IIb	0	0.859504	1.0757	1.83347	1.93279	0.828765	3.90982	13.6384	8.07427	3.99539	6.15221	1.17418	0	0
pgWRKY47	IIc	1.69378	0.457421	1.17898	1.71535	1.86772	2.30044	8.52582	6.7656	3.95123	0	4.80525	7.4748	0.914151	0.381591
pgWRKY117	I	6.15666	8.32341	1.33884	1.6718	0.908623	4.17698	38.4351	95.6449	57.6289	11.0582	33.2904	23.7362	3.37475	0
pgWRKY131	IIc	14.3107	16.6538	19.443	1.62138	1.40674	1.81813	1.75865	0.615663	1.85713	0	0	1.65008	0	0
pgWRKY46	x	0.694938	2.18338	1.00839	1.50458	1.64463	0.472957	1.09314	0.957665	0.580771	1.33658	0.986117	1.69826	2.0316	2.35195
pgWRKY73	I	1.50911	2.7288	2.18631	1.46083	14.2298	3.06418	4.74766	2.76937	2.91989	0.411809	1.78294	2.32406	0	0.565351
pgWRKY45	IId	1.24242	0.477298	1.08203	1.40733	0.140124	2.66042	2.93151	5.50465	4.60545	10.8411	6.54943	15.9138	23.948	8.0153
pgWRKY33	I	1.72359	0.579958	0.937968	1.39888	1.86999	2.49352	0.847257	0.445386	0.540416	1.24364	0.764346	1.77608	2.32559	3.16043
pgWRKY32	IId	3.93659	4.89859	3.9422	1.27747	0	1.87674	0.928842	0.406929	0.658637	0.64954	0.418999	3.7839	0.132788	0
pgWRKY95	IIc	1.08416	0	0	1.18167	22.1369	2.19959	1.27904	0	0	0	0.384214	0	0	0
pgWRKY61	IId	2.19394	2.96049	3.27289	1.13298	1.72866	1.49065	4.6836	7.3397	6.53283	13.9217	4.89086	1.72761	3.38312	0.353176
pgWRKY5	I	1.43728	1.38583	1.01755	1.03405	1.13615	1.10365	0.706516	0.80517	1.583	1.18899	0.765168	1.47543	1.51505	0.507706
pgWRKY18	IIc	0.237421	0.159868	0	1.02819	1.49821	0.96938	0.186732	0.490756	0	0.391343	0.336893	0.652837	0.160172	2.41038
pgWRKY37	IIe	9.55186	8.14767	10.8354	0.902777	0.653485	5.0685	13.7186	2.28727	3.4524	1.36294	8.24534	10.3333	4.76302	14.0194
pgWRKY17	IIe	0.553537	0.751689	2.88609	0.804634	25.6435	6.73665	10.4485	2.66584	5.50006	0	12.9465	3.58585	0	5.59502
pgWRKY109	IIc	2.7803	2.69829	1.88354	0.778988	0.731907	1.26346	0.971873	2.55519	1.42311	0.765408	2.41159	3.24803	0.312613	0.523321
pgWRKY8	IIe	0	0	2.51637	0.709648	0	0.648754	0	0	0	0	0	0	0	0
pgWRKY58	III	2.32159	1.25043	1.21274	0.670191	0	0.948001	0.182594	0	0	0	0	1.27654	0	0
pgWRKY64	IIb	1.4341	1.54705	0.748897	0.621733	0.90432	1.36488	0.676754	0.987884	0.239319	2.36089	3.25539	1.31642	1.3545	0.323322
pgWRKY82	IIc	0.61959	0.972682	1.07902	0.59587	0.488947	0.281263	0.487309	0.711608	0.345452	0.85173	1.02581	1.7021	0.139332	0
pgWRKY51	IIe	0.670427	1.36988	0	0.488533	0	0.452218	2.63645	24.8944	18.2581	21.8616	10.9247	0.622666	0	0.751731
pgWRKY89	IIb	2.43961	3.02875	2.77824	0.405909	0	1.40617	0.590389	0.129331	0.157032	0.464575	0.133166	2.2327	0	0
pgWRKY11	IIb	1.04107	1.05938	1.35727	0.378054	11.8586	5.98706	8.59737	2.50728	1.72567	0	6.27246	4.33112	0	0.584872
pgWRKY71	IIe	0	0	0.377606	0.314777	0	0.588616	1.3661	4.78269	1.44314	7.83417	10.468	2.00197	0	0.488491
pgWRKY88	IId	1.65878	2.65064	3.97205	0.29912	0	0.423557	0.163079	0.285769	0.173405	0.51305	0	0.569625	0.279768	0
pgWRKY59	IIc	3.07833	3.12128	4.68592	0.278633	0.605749	2.34955	13.9214	35.7675	29.7749	18.6409	23.467	13.4623	3.11515	0
pgWRKY118	x	0.763971	0.516381	1.32909	0.276584	0	1.55503	0.300432	0.263016	0	0	0.270885	0	0	0
pgWRKY129	x	0	1.40028	0.226145	0.187604	0.204857	1.23695	0.817311	1.9688	1.30162	0.427976	3.68612	8.81635	3.68058	0.585932
pgWRKY87	IIe	0	0.172028	0	0.184386	0.201374	0.69483	0	0	0.639788	0	0	3.04437	0	0
pgWRKY66	I	0	0	0.417171	0.17294	0	1.30427	0	0	0.800742	0.592351	0.849931	0.658852	0.808188	0.810787
pgWRKY99	I	1.4149	1.58781	2.46364	0.170201	0	2.8886	0	0.162482	1.18232	0.583074	0.16731	2.37746	1.27273	0.532036
pgWRKY63	IIc	0	0	0.712335	0.147507	0.322793	1.25338	0.321702	0.140934	0.17105	1.18084	0.290231	1.49811	1.93161	0.923226
pgWRKY55	IIc	1.22231	1.23348	0.532176	0.146931	0	0	0.480676	0.140386	0	0.504118	0.144552	0	0	0
pgWRKY126	IIb	0.76714	0.644921	0.334024	0.138288	0.908273	1.30631	0.905037	0.660849	0.160463	0.316487	0.952624	0.526624	0.646924	2.16479
pgWRKY75	I	0.517022	0.522495	0.450062	0	0	0.879196	0	0	0.215874	0	0.183397	6.63865	0	0
pgWRKY90	I	0	0	0	0	0	0	0	1.69533	0.682461	0.336771	0	0	1.10754	0
pgWRKY108	IIb	0.440872	0.593458	0.767719	0	0	1.95075	0.173373	0.607578	0.184282	1.27226	0	1.41358	0.594855	0.24872
pgWRKY78	IIb	0	0	0	0	0	0	0	0	0	0	0	0	0	0
pgWRKY92	IIb	0	0	0	0	0	0	15.1909	0	0	0	0	0	0	0
pgWRKY104	IIc	0	0	0	0	0	0	0	0	0	0	0	0	0	0
pgWRKY39	IIc	0.354818	1.67759	0.617381	0	0.558805	0.963492	0.279065	0.48868	0.295476	0.583115	1.25821	0	0	0
pgWRKY25	IId	0	0	0	0	0	0.350817	0.202819	0	0.215347	0	1.82946	2.12856	0.173971	0
pgWRKY76	IId	0	0	0	0	0.722375	0	0	0	0	0	0	0	0	0
pgWRKY22	IIe	2.46251	4.99709	3.9264	0	1.61463	1.11321	4.8419	9.60688	7.84831	6.39865	9.31265	16.2609	2.49196	0.923706
pgWRKY81	IIe	0	0	0	0	0	0	0	0	0	0	0	0	0	0
	averaege FPKM	23.1304	24.6837	22.4258	18.587	12.0907	15.379	18.9879	31.9738	34.1841	24.0598	20.9738	24.5676	13.5715	5.31055
	MEDIAN FPKM	7.85951	8.39498	8.16108	6.12045	4.84388	8.61176	8.91974	8.95456	7.22176	7.79357	7.79633	8.64965	4.20895	1.72372
	FPKM>1	112	112	111	105	99	117	107	104	104	97	103	118	95	77
	FPKM>5	82	78	78	71	67	82	78	82	78	77	80	79	62	46
	FPKM>10	64	65	61	56	52	57	64	65	64	54	58	66	46	20

## Sheet: TableS3
Table S3 The expression of WRKY under different treatments
Name	CTRL	1yr_leaf_1Wh	1yr_leaf_3Wh	1yr_leaf	Cold	Drought	Salt
pgWRKY1	0.54136	0.307334	1.2673	1.8548	0	0	0.539605
pgWRKY2	1.11846	1.69417	6.1708	1.60835	3.26257	3.64404	1.75703
pgWRKY3	1.49024	1.88949	2.55595	1.14668	3.70862	1.60886	2.7605
pgWRKY4	0.806091	2.58675	4.38421	1.78043	1.35815	4.19853	1.64263
pgWRKY5	1.723	1.17763	1.52139	1.42938	1.15503	2.13437	2.07828
pgWRKY6	0.705399	7.95757	15.3494	1.81445	1.59437	1.5064	0.88823
pgWRKY7	3.8214	14.1	37.2449	7.1191	12.2426	5.49608	3.63265
pgWRKY8	0	0	0.12682	0	0.32683	1.96898	0.308595
pgWRKY9	0.149008	0.103739	0.803664	0	0	0.178732	0
pgWRKY10	3.1805	35.884	126.482	25.3025	4.46798	3.90124	2.42428
pgWRKY11	2.407	1.12004	0.954808	2.91191	1.573	0.933823	3.36882
pgWRKY12	6.72648	6.09764	6.3592	7.99483	7.32518	6.51774	8.6816
pgWRKY13	0.152363	0.227123	0.261309	0.036488	1.16681	0.90339	0.704926
pgWRKY14	0.430918	0.0503151	0.27839	0.126395	0.668641	1.39789	1.07035
pgWRKY15	3.82695	23.3079	29.2579	15.549	10.1751	14.2884	3.79858
pgWRKY16	12.8895	66.8816	256.739	32.0413	25.5042	22.2222	14.8249
pgWRKY17	3.51513	2.73161	1.34289	4.33585	3.61984	0.994698	3.50155
pgWRKY18	0.73021	1.66161	2.14314	1.57758	1.73285	0.560063	1.15071
pgWRKY19	1.79424	0.867251	1.3902	1.40127	1.79555	0.966514	0.980336
pgWRKY20	0.638915	1.03026	1.92546	0.921081	1.56783	0.696984	0.581781
pgWRKY21	1.39526	10.4573	61.0627	5.08812	6.23265	4.36633	0.980629
pgWRKY22	0.136396	0.0963007	0.294322	0.312551	0.376736	0.65032	0.295753
pgWRKY23	1.79527	2.15781	5.32674	2.20983	2.00095	2.47496	2.41025
pgWRKY24	0.804086	0	0.955333	0.0591687	1.36038	2.59301	1.47433
pgWRKY25	0.239559	0	0	0.0303591	0.0391512	0	0.079816
pgWRKY26	0.857287	1.38015	15.6566	0.888729	0.861703	3.10096	0.407895
pgWRKY27	0.777446	19.8197	30.4321	9.26319	2.00375	1.63704	0.300792
pgWRKY28	1.23249	0	2.64721	0	0	0.371955	2.54155
pgWRKY29	1.81461	2.18109	15.5997	1.45881	0	0.391663	1.9973
pgWRKY30	6.01328	5.6165	11.7319	5.38044	5.56585	8.64814	8.30461
pgWRKY31	0.913851	0.603744	4.15806	0.40491	0	0.486747	0
pgWRKY32	0.789976	0	0.713646	0	0.551553	0.462831	0.14035
pgWRKY33	2.09373	2.51631	3.05702	2.12389	2.57607	1.34987	2.72188
pgWRKY34	9.96878	12.4693	21.4642	12.0727	18.2122	13.157	8.62561
pgWRKY35	1.48597	2.06205	23.4378	0.834463	2.20744	2.51093	0.54562
pgWRKY36	3.13682	1.42895	2.49667	1.8284	2.41634	2.57561	3.53839
pgWRKY37	0.471218	0.464901	1.58821	0.14855	0.328188	8.32151	1.14038
pgWRKY38	5.87969	14.9981	66.4459	6.83109	17.1382	9.46623	4.15445
pgWRKY39	0	0.47918	0.0672187	0.335978	0.342768	0	0.110267
pgWRKY40	4.79129	8.07449	7.92039	7.08537	2.9109	6.38545	6.61152
pgWRKY41	0.263931	5.79643	15.8794	3.80098	0.362486	0.517805	0
pgWRKY42	0.324401	0.394262	0.82274	0.421089	0	0	0
pgWRKY43	1.76395	0.998528	3.13191	1.06577	3.83736	1.79339	2.25367
pgWRKY44	1.86691	8.63645	11.0815	6.65536	2.63773	2.36509	0.72274
pgWRKY45	1.25352	3.15028	16.1238	2.75519	1.38423	1.35387	1.03239
pgWRKY46	1.60614	1.99348	3.29437	2.55296	1.55806	2.45541	1.86945
pgWRKY47	0.112014	0.843328	0.620992	0.610052	0.421718	0	0
pgWRKY48	6.48191	12.3296	25.8571	7.9375	14.3723	20.1604	7.1534
pgWRKY49	0.94159	0.353635	2.64474	0.679988	1.39155	10.9745	0.531838
pgWRKY50	0.63186	1.45458	23.5396	0.222847	0	0	0.771815
pgWRKY51	1.59903	7.43103	17.016	1.9712	0.655963	5.52732	2.61994
pgWRKY52	0.832964	8.74176	61.8826	4.98887	9.34987	4.86793	0.65691
pgWRKY53	1.16396	1.68962	11.901	1.54078	2.07283	1.72024	1.23562
pgWRKY54	8.76734	4.90352	11.8293	5.24492	11.5402	6.26911	7.06766
pgWRKY55	0	0	0	0	0.318998	0.160846	0.031456
pgWRKY56	5.54096	4.77571	6.11707	6.10094	7.23368	4.66913	6.23982
pgWRKY57	4.35431	0.767379	19.894	0.656899	6.54261	21.8567	4.92382
pgWRKY58	0.114295	0	0.0885658	0	0.076387	0	0.44798
pgWRKY59	0.283032	0.814901	26.4015	0.06097	0.244878	0.457763	0.119733
pgWRKY60	1.56556	0.0481503	0.0464	0	1.20757	0	0
pgWRKY61	0	0.153571	1.27873	0.320464	0	0.247102	0.0972335
pgWRKY62	2.51566	0.454281	1.35072	0.35438	1.14762	0.7921	1.49418
pgWRKY63	0.311544	0	0.173871	0.231146	0.247739	0.159244	0
pgWRKY64	1.23247	1.68858	2.89258	1.85046	1.03235	2.03324	1.02713
pgWRKY65	1.59296	0.379563	5.64276	0.65158	2.63902	1.51831	0.670317
pgWRKY66	0.514718	0	0.321275	0.0468697	0.266734	0.376394	0.171202
pgWRKY67	1.20327	0.161237	0.244548	0.293728	2.27811	0.368733	0.522155
pgWRKY68	0	0.33206	8.91744	0	0	1.13447	0
pgWRKY69	0.569688	0.121858	1.41016	0.250839	4.60258	6.33624	0.894304
pgWRKY70	5.62759	14.9333	29.531	7.4555	18.6213	13.9019	5.75221
pgWRKY71	0.609639	1.68112	2.48017	2.071	1.3955	0.171011	0.135398
pgWRKY72	0.765416	14.6476	66.1971	6.47344	19.5904	26.3581	2.90767
pgWRKY73	3.00716	1.44231	0.32051	2.64515	2.23977	0.99962	4.17182
pgWRKY74	0.806296	0.772825	2.06813	0.580541	1.66432	1.06152	0.78182
pgWRKY75	0.179222	0	0.143973	0.0568951	0.127704	1.37797	0.0524385
pgWRKY76	1.41517	0	0	0	0.155965	0	1.46292
pgWRKY77	3.01572	11.4614	60.8339	10.0438	28.4774	20.934	2.77168
pgWRKY78	0	0	0	0	0	0	0
pgWRKY79	0.383205	0.0829967	1.13096	0	2.24537	2.98953	0.258548
pgWRKY80	4.72028	5.90522	13.7036	7.77147	4.50944	5.88543	7.57685
pgWRKY81	0	0	0	0	0	0	0
pgWRKY82	0.31466	0.047219	0.557101	0.251454	0.067893	0.244632	0.466274
pgWRKY83	2.46298	6.07328	5.68567	5.65935	1.23535	1.55149	2.2067
pgWRKY84	0	4.66355	10.0129	3.16366	0.662384	0.765151	0
pgWRKY85	1.47979	10.9008	51.5882	6.99445	6.56052	4.8179	1.34264
pgWRKY86	3.19846	15.1865	62.8308	9.05349	26.493	18.5919	4.13269
pgWRKY87	0.176999	0	0.121515	0.0362383	0.358722	0.905439	0.0517905
pgWRKY88	0.150598	0	0.0129789	0	0.0628015	0	0.147926
pgWRKY89	0.717913	0	0.107623	0	0.705734	0.589122	0.405403
pgWRKY90	0	0	0.026004	0	0	0	0
pgWRKY91	0.9906	10.9925	47.9582	1.50281	2.02265	4.0718	1.2733
pgWRKY92	0	7.064	15.3894	1.74686	5.96434	0	0.897195
pgWRKY93	1.50459	0.377928	10.6357	1.01436	2.18854	6.36998	2.09673
pgWRKY94	0.582225	0.90354	60.6315	0.137581	1.75139	13.7883	0.735063
pgWRKY95	4.4873	0	0.08858	0	3.38286	0.217699	2.46644
pgWRKY96	0.8546	2.7306	2.86208	1.88021	1.18741	0	0
pgWRKY97	0	1.61499	11.3423	1.31407	0.586286	1.09534	0
pgWRKY98	8.02149	8.25595	19.1318	8.82695	7.80705	17.8387	8.20786
pgWRKY99	0.429056	0	0.0930182	0.0277332	0.483143	0.463638	0.314316
pgWRKY100	3.30539	10.5354	8.33954	8.76678	4.18417	7.67062	10.9209
pgWRKY101	2.49812	13.1757	69.1275	5.15268	16.2662	9.31334	2.27128
pgWRKY102	1.02457	0.734964	2.47069	0.490218	1.22553	1.30231	0.576337
pgWRKY103	0.630875	0.373986	4.45759	0.12221	0.248474	0.597548	1.12901
pgWRKY104	0	0	0	0	0	0	0.127843
pgWRKY105	0.122563	0.0426967	7.50554	0.0527863	0.399946	4.46094	0.208477
pgWRKY106	0.178268	0.216989	0.285332	0.401609	0.622822	0	1.33783
pgWRKY107	0.31652	8.50126	17.6412	7.09658	1.77292	1.86817	0.263012
pgWRKY108	0	0	0.29464	0.0085791	0.200428	0	0
pgWRKY109	0.451487	0.216876	0.601594	0.372129	0.446694	0.77325	0.470795
pgWRKY110	1.33579	6.7448	58.4697	4.97999	6.56772	7.15937	2.17157
pgWRKY111	1.67941	7.58653	61.6846	3.75251	16.8042	34.0663	3.81456
pgWRKY112	6.4131	0.634087	5.93368	0.887947	10.9267	17.3006	4.40916
pgWRKY113	2.24712	6.94836	10.8	3.94787	1.62825	10.2172	11.1367
pgWRKY114	0.717797	0.202315	0.899124	0.151443	9.54228	5.92772	0.670662
pgWRKY115	0	0.219077	6.89897	0.142626	0.539314	4.67959	0.64176
pgWRKY116	0	0	0	0	0	0	0
pgWRKY117	0.226302	0.791892	18.8885	0.559691	37.1908	5.53581	0.803486
pgWRKY118	3.90766	0.430148	7.86595	0.278629	7.71678	11.6666	4.75249
pgWRKY119	0.382945	0.893623	46.9653	0.182607	0.915867	0.151164	1.14521
pgWRKY120	10.9182	4.28865	11.9814	3.48524	13.5648	8.08653	7.78945
pgWRKY121	1.38624	13.4534	49.1392	5.4084	27.4971	12.0611	2.85918
pgWRKY122	9.3541	10.241	21.8865	11.2424	17.7031	11.272	8.54741
pgWRKY123	1.08908	4.00135	7.57432	1.296	3.37507	1.11176	0.791214
pgWRKY124	0	0.174118	0.283191	0	0	0	0
pgWRKY125	3.59654	5.65624	7.54651	6.51021	8.03669	11.602	4.00796
pgWRKY126	0	0.461371	0.734262	0.315443	0.155047	0.449808	0.166318
pgWRKY127	2.48552	2.17471	5.14412	2.00108	4.99808	7.05475	2.64472
pgWRKY128	5.35032	6.1553	6.21816	5.60846	3.93676	4.27513	5.46502
pgWRKY129	0.308273	0.0605247	0.149427	0.0712014	0.0394463	0.612812	0.18582
pgWRKY130	6.95249	5.83349	13.2589	5.49302	5.70141	10.1614	8.89437
pgWRKY131	0.33042	0.105117	0.042597	0.431356	0.485403	1.0624	0.57595
pgWRKY132	0.818252	0	0	0	1.46611	3.91923	0.471975
pgWRKY133	0	0	3.75421	0	5.55823	3.6807	0.723935
pgWRKY134	3.77822	1.40649	12.9532	3.48351	4.6199	16.4549	6.11602
pgWRKY135	0.712265	2.54515	2.37915	1.28553	1.81936	0.279321	0.366513
pgWRKY136	0.419487	1.4133	50.4563	0.26653	4.74551	10.6179	0.883306
pgWRKY137	10.1672	32.6738	155.082	12.3702	15.0077	11.9364	9.2567

## Sheet: Table S4
Table S4 The different expression genes under heat treatment
name	gene	sample_2	sample_1	status	value_2	value_1	log2(fold_change)	p_value	q_value	significant
pgWRKY91	Pg_S3429.6	1yr_leaf	1yr_leaf_1Wh	OK	2.77352	32.4053	3.54644	5e-05	0.000512579	yes
pgWRKY51	Pg_S1774.2	1yr_leaf	1yr_leaf_1Wh	OK	3.99954	21.9365	2.45543	0.0005	0.00370058	yes
pgWRKY6	Pg_S0204.46	1yr_leaf	1yr_leaf_1Wh	OK	4.58493	22.7382	2.31014	5e-05	0.000512579	yes
pgWRKY101	Pg_S3979.6	1yr_leaf	1yr_leaf_1Wh	OK	6.27466	29.6666	2.24123	5e-05	0.000512579	yes
pgWRKY123	Pg_S6125.6	1yr_leaf	1yr_leaf_1Wh	OK	3.06872	11.0396	1.84698	0.00065	0.00459453	yes
pgWRKY137	Pg_S8892.1	1yr_leaf	1yr_leaf_1Wh	OK	26.6566	94.6459	1.82804	5e-05	0.000512579	yes
pgWRKY72	Pg_S2468.1	1yr_leaf	1yr_leaf_1Wh	OK	12.6172	39.8284	1.65841	5e-05	0.000512579	yes
pgWRKY121	Pg_S5916.6	1yr_leaf	1yr_leaf_1Wh	OK	11.2192	34.3146	1.61285	5e-05	0.000512579	yes
pgWRKY16	Pg_S0536.24	1yr_leaf	1yr_leaf_1Wh	OK	66.1046	194.703	1.55846	5e-05	0.000512579	yes
pgWRKY38	Pg_S1153.1	1yr_leaf	1yr_leaf_1Wh	OK	14.226	41.833	1.55611	5e-05	0.000512579	yes
pgWRKY135	Pg_S8084.3	1yr_leaf	1yr_leaf_1Wh	OK	2.23933	6.49476	1.53621	0.0084	0.0343267	yes
pgWRKY27	Pg_S0889.45	1yr_leaf	1yr_leaf_1Wh	OK	18.1201	49.5284	1.45067	5e-05	0.000512579	yes
pgWRKY21	Pg_S0740.14	1yr_leaf	1yr_leaf_1Wh	OK	10.0072	27.1962	1.44236	5e-05	0.000512579	yes
pgWRKY4	Pg_S0144.39	1yr_leaf	1yr_leaf_1Wh	OK	2.17862	5.81643	1.41672	0.0069	0.0295704	yes
pgWRKY7	Pg_S0227.7	1yr_leaf	1yr_leaf_1Wh	OK	14.1061	37.2946	1.40265	5e-05	0.000512579	yes
pgWRKY70	Pg_S2377.11	1yr_leaf	1yr_leaf_1Wh	OK	16.2888	42.8989	1.39706	5e-05	0.000512579	yes
pgWRKY113	Pg_S4883.5	1yr_leaf	1yr_leaf_1Wh	OK	5.59468	14.4998	1.37391	0.0026	0.013914	yes
pgWRKY111	Pg_S4825.6	1yr_leaf	1yr_leaf_1Wh	OK	7.78199	19.6472	1.33611	5e-05	0.000512579	yes
pgWRKY120	Pg_S5863.11	1yr_leaf	1yr_leaf_1Wh	OK	4.24648	10.1601	1.25857	0.00265	0.0141012	yes
pgWRKY86	Pg_S3178.10	1yr_leaf	1yr_leaf_1Wh	OK	15.1957	35.9774	1.24343	5e-05	0.000512579	yes
pgWRKY52	Pg_S1823.17	1yr_leaf	1yr_leaf_1Wh	OK	9.37852	21.9826	1.22893	5e-05	0.000512579	yes
pgWRKY85	Pg_S3155.15	1yr_leaf	1yr_leaf_1Wh	OK	13.6337	28.2353	1.05032	5e-05	0.000512579	yes
pgWRKY48	Pg_S1507.32	1yr_leaf	1yr_leaf_1Wh	OK	14.0293	28.4013	1.01751	0.0004	0.00307235	yes
pgWRKY134	Pg_S7927.2	1yr_leaf	1yr_leaf_1Wh	OK	8.03772	3.85211	-1.06114	0.01335	0.0487432	yes
pgWRKY73	Pg_S2534.11	1yr_leaf	1yr_leaf_1Wh	OK	4.26758	0	#VALUE!	5e-05	0.000512579	yes
pgWRKY136	Pg_S8179.1	1yr_leaf	1yr_leaf_3Wh	OK	0.508771	68.8152	7.07957	0.00325	0.0164819	yes
pgWRKY91	Pg_S3429.6	1yr_leaf	1yr_leaf_3Wh	OK	2.77352	80.1033	4.85207	5e-05	0.000512579	yes
pgWRKY57	Pg_S1957.36	1yr_leaf	1yr_leaf_3Wh	OK	1.66961	35.9916	4.43007	5e-05	0.000512579	yes
pgWRKY35	Pg_S1067.29	1yr_leaf	1yr_leaf_3Wh	OK	1.97856	37.1087	4.22923	0.00035	0.00275144	yes
pgWRKY26	Pg_S0843.11	1yr_leaf	1yr_leaf_3Wh	OK	1.44251	21.7741	3.91596	5e-05	0.000512579	yes
pgWRKY101	Pg_S3979.6	1yr_leaf	1yr_leaf_3Wh	OK	6.27466	79.2883	3.6595	5e-05	0.000512579	yes
pgWRKY111	Pg_S4825.6	1yr_leaf	1yr_leaf_3Wh	OK	7.78199	94.4735	3.6017	5e-05	0.000512579	yes
pgWRKY137	Pg_S8892.1	1yr_leaf	1yr_leaf_3Wh	OK	26.6566	258.754	3.27901	5e-05	0.000512579	yes
pgWRKY52	Pg_S1823.17	1yr_leaf	1yr_leaf_3Wh	OK	9.37852	84.5957	3.17315	5e-05	0.000512579	yes
pgWRKY21	Pg_S0740.14	1yr_leaf	1yr_leaf_3Wh	OK	10.0072	89.5584	3.16179	5e-05	0.000512579	yes
pgWRKY110	Pg_S4627.7	1yr_leaf	1yr_leaf_3Wh	OK	9.84898	86.1028	3.12801	5e-05	0.000512579	yes
pgWRKY93	Pg_S3518.10	1yr_leaf	1yr_leaf_3Wh	OK	1.78124	15.2325	3.0962	0.00995	0.039009	yes
pgWRKY72	Pg_S2468.1	1yr_leaf	1yr_leaf_3Wh	OK	12.6172	95.0835	2.9138	5e-05	0.000512579	yes
pgWRKY51	Pg_S1774.2	1yr_leaf	1yr_leaf_3Wh	OK	3.99954	28.7822	2.84727	0.00015	0.00134035	yes
pgWRKY38	Pg_S1153.1	1yr_leaf	1yr_leaf_3Wh	OK	14.226	96.9892	2.7693	5e-05	0.000512579	yes
pgWRKY29	Pg_S0916.7	1yr_leaf	1yr_leaf_3Wh	OK	3.64289	24.3962	2.7435	0.00015	0.00134035	yes
pgWRKY121	Pg_S5916.6	1yr_leaf	1yr_leaf_3Wh	OK	11.2192	74.3839	2.72902	5e-05	0.000512579	yes
pgWRKY16	Pg_S0536.24	1yr_leaf	1yr_leaf_3Wh	OK	66.1046	423.121	2.67825	5e-05	0.000512579	yes
pgWRKY6	Pg_S0204.46	1yr_leaf	1yr_leaf_3Wh	OK	4.58493	26.8566	2.55031	5e-05	0.000512579	yes
pgWRKY97	Pg_S3663.1	1yr_leaf	1yr_leaf_3Wh	OK	2.68463	15.2429	2.50534	0.01155	0.0437039	yes
pgWRKY86	Pg_S3178.10	1yr_leaf	1yr_leaf_3Wh	OK	15.1957	85.0102	2.48397	5e-05	0.000512579	yes
pgWRKY53	Pg_S1833.14	1yr_leaf	1yr_leaf_3Wh	OK	3.10928	17.1675	2.46503	0.00055	0.0039937	yes
pgWRKY85	Pg_S3155.15	1yr_leaf	1yr_leaf_3Wh	OK	13.6337	71.1994	2.38469	5e-05	0.000512579	yes
pgWRKY77	Pg_S2848.4	1yr_leaf	1yr_leaf_3Wh	OK	16.4361	82.6706	2.33051	5e-05	0.000512579	yes
pgWRKY123	Pg_S6125.6	1yr_leaf	1yr_leaf_3Wh	OK	3.06872	13.7692	2.16573	0.0001	0.000947171	yes
pgWRKY45	Pg_S1355.9	1yr_leaf	1yr_leaf_3Wh	OK	5.18166	22.2981	2.10544	5e-05	0.000512579	yes
pgWRKY10	Pg_S0302.18	1yr_leaf	1yr_leaf_3Wh	OK	49.6153	191.289	1.94689	5e-05	0.000512579	yes
pgWRKY7	Pg_S0227.7	1yr_leaf	1yr_leaf_3Wh	OK	14.1061	51.4294	1.86628	5e-05	0.000512579	yes
pgWRKY113	Pg_S4883.15	1yr_leaf	1yr_leaf_3Wh	OK	2.06531	7.30658	1.82284	0.0053	0.0241652	yes
pgWRKY120	Pg_S5863.11	1yr_leaf	1yr_leaf_3Wh	OK	4.24648	13.181	1.63412	0.0003	0.00242016	yes
pgWRKY70	Pg_S2377.11	1yr_leaf	1yr_leaf_3Wh	OK	16.2888	48.9063	1.58614	5e-05	0.000512579	yes
pgWRKY41	Pg_S1300.8	1yr_leaf	1yr_leaf_3Wh	OK	8.2449	24.6453	1.57974	5e-05	0.000512579	yes
pgWRKY2	Pg_S0061.49	1yr_leaf	1yr_leaf_3Wh	OK	3.0235	8.3511	1.46575	0.00925	0.036872	yes
pgWRKY112	Pg_S4883.5	1yr_leaf	1yr_leaf_3Wh	OK	5.59468	14.7478	1.39837	0.00245	0.0132974	yes
pgWRKY134	Pg_S7927.2	1yr_leaf	1yr_leaf_3Wh	OK	8.03772	21.1469	1.39559	5e-05	0.000512579	yes
pgWRKY4	Pg_S0144.39	1yr_leaf	1yr_leaf_3Wh	OK	2.17862	5.62975	1.36966	0.00855	0.0348022	yes
pgWRKY48	Pg_S1507.32	1yr_leaf	1yr_leaf_3Wh	OK	14.0293	33.931	1.27416	5e-05	0.000512579	yes
pgWRKY27	Pg_S0889.45	1yr_leaf	1yr_leaf_3Wh	OK	18.1201	43.757	1.27192	5e-05	0.000512579	yes
pgWRKY84	Pg_S3132.24	1yr_leaf	1yr_leaf_3Wh	OK	6.16283	14.2655	1.21087	0.00125	0.00783483	yes
pgWRKY125	Pg_S6373.3	1yr_leaf	1yr_leaf_3Wh	OK	12.2782	5.16684	-1.24874	0.00295	0.015298	yes
pgWRKY17	Pg_S0595.12	1yr_leaf	1yr_leaf_3Wh	OK	9.02026	1.46164	-2.62558	0.0109	0.0418788	yes
pgWRKY105	Pg_S4369.9	1yr_leaf	1yr_leaf_3Wh	OK	0	8.63829	#NAME?	5e-05	0.000512579	yes
pgWRKY133	Pg_S7368.2	1yr_leaf	1yr_leaf_3Wh	OK	0	5.80179	#NAME?	5e-05	0.000512579	yes
pgWRKY28	Pg_S0896.3	1yr_leaf	1yr_leaf_3Wh	OK	0	4.05617	#NAME?	5e-05	0.000512579	yes
pgWRKY68	Pg_S2342.2	1yr_leaf	1yr_leaf_3Wh	OK	0	14.9844	#NAME?	5e-05	0.000512579	yes

## Sheet: Table S5
Table S5 The different expression genes under cold, salt and drought treatment
name	gene	sample_1	sample_2	status	value_1	value_2	log2(fold_change)	test_stat	p_value	q_value	significant
pgWRKY133	Pg_S7368.2	CTRL	cold	OK	0	13.7552	inf	#NAME?	5e-05	0.000809606	yes
pgWRKY72	Pg_S2468.1	CTRL	cold	OK	1.80856	45.6575	4.65794	6.10221	0.00025	0.00317942	yes
pgWRKY121	Pg_S5916.6	CTRL	cold	OK	3.14202	63.7165	4.3419	7.8354	5e-05	0.000809606	yes
pgWRKY52	Pg_S1823.17	CTRL	cold	OK	1.86546	21.5022	3.52688	4.37727	0.0006	0.00645854	yes
pgWRKY114	Pg_S4908.6	CTRL	cold	OK	1.90362	21.7834	3.51641	3.35211	0.0042	0.0288472	yes
pgWRKY77	Pg_S2848.4	CTRL	cold	OK	6.45999	60.3773	3.2244	7.43704	5e-05	0.000809606	yes
pgWRKY111	Pg_S4825.6	CTRL	cold	OK	4.32346	39.4146	3.18847	6.64414	5e-05	0.000809606	yes
pgWRKY86	Pg_S3178.10	CTRL	cold	OK	6.95817	55.4009	2.99313	7.10047	5e-05	0.000809606	yes
pgWRKY110	Pg_S4627.7	CTRL	cold	OK	3.15976	14.538	2.20194	3.43793	0.0008	0.00813364	yes
pgWRKY101	Pg_S3979.6	CTRL	cold	OK	5.56367	24.8081	2.1567	3.07618	0.00125	0.0115181	yes
pgWRKY21	Pg_S0740.14	CTRL	cold	OK	3.30286	13.7743	2.0602	3.17859	0.00075	0.00772208	yes
pgWRKY85	Pg_S3155.15	CTRL	cold	OK	3.62107	14.4199	1.99357	3.26007	0.00055	0.00600544	yes
pgWRKY70	Pg_S2377.11	CTRL	cold	OK	14.9412	46.0208	1.62299	3.59319	0.0001	0.00148189	yes
pgWRKY7	Pg_S0227.7	CTRL	cold	OK	9.38974	28.7499	1.6144	3.19022	0.0001	0.00148189	yes
pgWRKY38	Pg_S1153.1	CTRL	cold	OK	14.8438	42.7262	1.52526	3.32821	5e-05	0.000809606	yes
pgWRKY15	Pg_S0472.41	CTRL	cold	OK	10.0265	24.53	1.29073	2.28108	0.0045	0.0304321	yes
pgWRKY115	Pg_S5075.1	CTRL	drought	OK	0	8.41508	inf	#NAME?	5e-05	0.000809606	yes
pgWRKY133	Pg_S7368.2	CTRL	drought	OK	0	9.02925	inf	#NAME?	5e-05	0.000809606	yes
pgWRKY72	Pg_S2468.1	CTRL	drought	OK	1.80856	57.8176	4.99859	6.56669	0.00025	0.00317942	yes
pgWRKY111	Pg_S4825.6	CTRL	drought	OK	4.32346	78.1591	4.17616	8.85659	5e-05	0.000809606	yes
pgWRKY121	Pg_S5916.6	CTRL	drought	OK	3.14202	26.2896	3.06473	5.39704	5e-05	0.000809606	yes
pgWRKY77	Pg_S2848.4	CTRL	drought	OK	6.45999	43.5009	2.75144	6.27446	5e-05	0.000809606	yes
pgWRKY52	Pg_S1823.17	CTRL	drought	OK	1.86546	10.3137	2.46696	2.96807	0.0034	0.0246283	yes
pgWRKY86	Pg_S3178.10	CTRL	drought	OK	6.95817	37.9687	2.44803	5.70686	5e-05	0.000809606	yes
pgWRKY110	Pg_S4627.7	CTRL	drought	OK	3.15976	15.6854	2.31153	3.62968	0.0006	0.00645854	yes
pgWRKY57	Pg_S1957.36	CTRL	drought	OK	11.7283	51.6686	2.1393	5.26259	5e-05	0.000809606	yes
pgWRKY134	Pg_S7927.2	CTRL	drought	OK	9.51218	39.1231	2.04017	4.16789	5e-05	0.000809606	yes
pgWRKY113	Pg_S4883.5	CTRL	drought	OK	4.5647	18.6026	2.02691	2.38855	0.0077	0.0450037	yes
pgWRKY26	Pg_S0843.11	CTRL	drought	OK	2.12489	7.16185	1.75294	2.36619	0.0077	0.0450037	yes
pgWRKY15	Pg_S0472.41	CTRL	drought	OK	10.0265	33.6373	1.74624	3.17073	0.00055	0.00600544	yes
pgWRKY85	Pg_S3155.15	CTRL	drought	OK	3.62107	10.1863	1.49215	2.37421	0.0047	0.0314128	yes
pgWRKY125	Pg_S6373.3	CTRL	drought	OK	6.40418	17.3121	1.43469	2.24891	0.00745	0.0439353	yes
pgWRKY127	Pg_S6589.1	CTRL	drought	OK	5.32217	14.0703	1.40257	3.29768	0.00025	0.00317942	yes
pgWRKY116	Pg_S5167.2	CTRL	drought	OK	7.85854	20.1469	1.35822	2.3088	0.0044	0.0299113	yes
pgWRKY48	Pg_S1507.32	CTRL	drought	OK	14.3745	36.6543	1.35047	3.06323	0.0003	0.00368857	yes
pgWRKY112	Pg_S4883.15	CTRL	drought	OK	14.5972	34.3764	1.23573	2.71225	0.00035	0.00417898	yes
pgWRKY70	Pg_S2377.11	CTRL	drought	OK	14.9412	32.7594	1.13261	2.41742	0.0022	0.0177686	yes
pgWRKY98	Pg_S3878.7	CTRL	drought	OK	20.8734	42.7397	1.03391	2.66309	0.0005	0.0055527	yes
pgWRKY100	Pg_S3972.9	CTRL	salt	OK	7.44013	21.6749	1.54262	2.26996	0.0073	0.043276	yes
pgWRKY111	Pg_S4825.6	CTRL	salt	OK	4.32346	9.42351	1.12408	2.11401	0.00685	0.0414537	yes
pgWRKY113	Pg_S4883.5	CTRL	salt	OK	4.5647	22.2822	2.2873	2.72954	0.005	0.0328892	yes

## Sheet: Table S6
Table S6 The correlation matrix of WRKY to ginsenosides pathway genes
name	DXS1	DXS2	DXS3	DXS4	DXS5	DXS6	DXS7	DXS8	DXR1	DXR2	DXR3	DXR4	MEP.CT1	MEP.CT2	CDP.MEK1	CDP.MEK2	MECDPS1	MECDPS2	MECDPS3	MECDPS4	HMBPPS1	HMBPPS2	HMBPPS3	HMBPPS4	HMBPPR1	HMBPPR2	HMBPPR3	HMBPPR4	HMBPPR5	HMBPPR6	GPS1	GPS2	AACT1	AACT2	AACT3	HMGS1	HMGS2	HMGS3	HMGS4	HMGS5	HMGR1	HMGR2	HMGR3	HMGR4	HMGR5	HMGR6	MK1	MK2	PMK1
pgWRKY54	-0.0517399	0.254578	-0.467494	-0.311924	-0.279628	-0.354435	-0.362588	0.142209	-0.61149	-0.542851	-0.449482	0.0834614	0.0231329	0.282653	-0.358151	-0.123428	-0.440534	-0.443814	-0.366968	-0.467195	-0.512286	-0.489831	-0.421983	-0.367442	-0.432954	-0.489902	-0.0790986	-0.270558	-0.366299	-0.316151	-0.00638116	-0.207595	-0.250032	-0.300993	0.209873	0.129937	-0.0834212	-0.0681772	0.202715	0.14626	-0.0526878	-0.123394	-0.132554	-0.137594	-0.126576	-0.331784	-0.0958769	0.157795	-0.205442
pgWRKY125	-0.0601587	0.572294	-0.611028	-0.428002	-0.423654	-0.33289	-0.371033	0.114648	-0.644956	-0.618334	-0.566716	-0.0762308	-0.072144	0.0414635	-0.547261	-0.374379	-0.481296	-0.283584	-0.533262	-0.480983	-0.550216	-0.582927	-0.550783	-0.356731	-0.514132	-0.43575	-0.187877	-0.433146	-0.451374	-0.41006	0.23843	0.0868871	0.0588378	-0.282055	0.282658	-0.0906162	-0.155791	-0.180337	-0.0905377	0.0328161	-0.293577	-0.391403	-0.14203	-0.146462	-0.123423	-0.340676	-0.149102	0.0658354	-0.474762
pgWRKY74	0.233919	0.680131	-0.502555	-0.324047	-0.270005	-0.372467	-0.0874413	0.143244	-0.585741	-0.396514	-0.406187	-0.0165751	-0.109726	-0.0641495	-0.317117	-0.303488	-0.32561	-0.214334	-0.431529	-0.312859	-0.414326	-0.468313	-0.351954	-0.172181	-0.292933	-0.34345	-0.406141	-0.192983	-0.230991	-0.314734	0.0723574	-0.149257	-0.277757	-0.277261	0.129465	-0.0767764	-0.329563	-0.407714	-0.0188937	0.0271063	-0.426482	-0.369188	-0.419803	-0.381045	-0.39528	-0.409191	0.0592475	0.290345	-0.287574
pgWRKY53	-0.228443	0.300787	-0.425776	-0.485816	-0.437655	-0.209873	-0.358942	0.297523	-0.38074	-0.582019	-0.437224	0.0683456	0.166316	0.0667146	-0.521136	-0.419589	-0.265789	-0.0252439	-0.123719	-0.219665	-0.517306	-0.46364	-0.544653	-0.182153	-0.467044	-0.427087	-0.0899981	-0.546444	-0.53475	-0.322806	0.360449	0.340988	0.313066	-0.310977	0.490093	-0.0611047	-0.0461417	-0.0849107	-0.277292	0.153205	-0.123524	-0.279458	-0.17947	-0.248613	0.188378	-0.305917	-0.296064	0.00956986	-0.47782
pgWRKY79	-0.0259124	0.521496	-0.540732	-0.581782	-0.501234	-0.563566	-0.150513	0.100963	-0.567303	-0.587704	-0.455985	0.0234736	-0.0162234	-0.126216	-0.592639	-0.530576	-0.0269801	0.116884	-0.226608	-0.0701839	-0.545656	-0.584993	-0.58007	-0.353607	-0.596569	-0.543493	-0.266962	-0.593329	-0.584446	-0.449928	0.507756	0.208388	0.191124	-0.185658	0.462881	-0.258312	-0.206167	-0.267358	-0.39922	0.0201767	-0.137846	-0.295598	-0.384839	-0.442031	0.116717	-0.537159	-0.20552	0.0541635	-0.57206
pgWRKY109	0.0921545	0.340631	-0.347329	-0.417517	-0.31552	-0.245445	-0.0684796	0.18304	-0.442476	-0.473167	-0.471817	0.133138	0.202472	-0.0536645	-0.418753	-0.336131	-0.220483	-0.0473851	-0.342379	-0.102819	-0.404224	-0.434143	-0.411177	-0.255543	-0.389466	-0.452408	-0.240241	-0.372411	-0.373094	-0.393591	0.243659	0.0363968	0.2136	-0.208006	0.455476	-0.0611057	-0.207227	-0.2465	-0.250132	0.172094	-0.20254	-0.210171	-0.388375	-0.444401	-0.0436175	-0.335369	-0.202282	0.11124	-0.41436
pgWRKY24	0.158417	0.687571	-0.449934	-0.398241	-0.32974	-0.254079	-0.15663	0.109435	-0.522473	-0.480574	-0.431579	-0.068014	-0.0667414	-0.17654	-0.468708	-0.40749	-0.214551	-0.042524	-0.369728	-0.208988	-0.408973	-0.441426	-0.396829	-0.15879	-0.37028	-0.366154	-0.217737	-0.353489	-0.333213	-0.328129	0.335638	0.126264	0.247582	-0.289411	0.215153	-0.235471	-0.14066	-0.219626	-0.242749	-0.0322632	-0.300558	-0.341367	-0.299156	-0.330438	-0.0367691	-0.3439	-0.216129	0.0607071	-0.429495
pgWRKY136	-0.403427	0.18155	-0.385623	-0.527446	-0.502247	-0.396456	-0.258406	0.0426259	-0.0568067	-0.271484	-0.171612	-0.162279	-0.0560641	-0.139303	-0.235434	-0.434695	0.158573	0.322497	0.30299	-0.00574859	-0.250201	-0.185668	-0.378518	-0.0296836	-0.204364	-0.165671	-0.249273	-0.476885	-0.412586	-0.255903	0.465365	0.676131	0.096118	-0.0612147	0.221887	-0.237484	-0.167435	-0.251262	-0.454469	-0.0734977	0.0555359	-0.181433	-0.300794	-0.343387	-0.0454654	-0.359643	-0.0787647	-0.145684	-0.500822
pgWRKY21	-0.477445	0.126928	-0.476891	-0.470724	-0.467701	-0.422571	-0.257343	0.182857	-0.147599	-0.409864	-0.23878	-0.0703767	0.0754946	-0.0587292	-0.378186	-0.521086	-0.000417416	0.290275	0.205439	-0.0808525	-0.427817	-0.324454	-0.515894	-0.0103562	-0.390601	-0.193862	-0.324888	-0.561972	-0.53729	-0.206533	0.463405	0.533351	0.0203594	-0.298258	0.375644	-0.194125	-0.249724	-0.312971	-0.487694	0.0198747	-0.060424	-0.278809	-0.24656	-0.255432	-0.0350522	-0.526889	-0.127202	0.00819461	-0.431816
pgWRKY85	-0.462047	0.186327	-0.482873	-0.461573	-0.44787	-0.498877	-0.22317	0.126196	-0.142881	-0.397384	-0.175846	-0.107525	0.0441742	-0.0500639	-0.339118	-0.511208	0.102087	0.419537	0.20968	-0.0289771	-0.385569	-0.269832	-0.488612	-0.00885791	-0.396397	-0.14405	-0.359315	-0.552601	-0.531813	-0.165032	0.528743	0.528299	-0.013025	-0.310917	0.327437	-0.22303	-0.298549	-0.352948	-0.482611	-0.0112954	0.0866661	-0.192827	-0.316702	-0.332094	-0.0843288	-0.584798	-0.0830676	-0.00848221	-0.434147
pgWRKY110	-0.441139	0.150274	-0.455277	-0.481286	-0.488619	-0.44973	-0.24513	0.0731755	-0.0783003	-0.343011	-0.187072	-0.140031	-0.0554281	-0.162331	-0.336544	-0.49861	0.132084	0.364872	0.337915	-0.0408688	-0.347976	-0.255434	-0.449589	0.0298607	-0.313231	-0.128805	-0.317557	-0.537349	-0.493292	-0.225484	0.519114	0.615801	0.077659	-0.231515	0.228651	-0.278756	-0.226576	-0.308076	-0.526389	-0.0888406	-0.024711	-0.263386	-0.222585	-0.224227	-0.0125134	-0.451491	-0.143333	-0.0784831	-0.456602
pgWRKY52	-0.411869	0.22164	-0.516895	-0.51121	-0.50757	-0.44748	-0.278418	0.114962	-0.184253	-0.46273	-0.28351	-0.124295	-0.0725775	-0.145748	-0.416186	-0.536122	-0.00418656	0.289715	0.269537	-0.144153	-0.45735	-0.351056	-0.530162	0.00205157	-0.390294	-0.198366	-0.306081	-0.582428	-0.561049	-0.229602	0.516134	0.553098	0.0964898	-0.303314	0.246169	-0.26933	-0.218748	-0.297903	-0.487704	-0.0739896	-0.0853991	-0.321838	-0.248924	-0.261865	-0.00484251	-0.489957	-0.193919	-0.0447781	-0.471188
pgWRKY107	-0.382372	0.141924	-0.519392	-0.511286	-0.47174	-0.677221	-0.188902	0.0787365	-0.371309	-0.445045	-0.301566	0.0152308	-0.0359858	-0.0600919	-0.376999	-0.475433	0.0165814	0.297833	-0.0644411	-0.0697531	-0.472172	-0.465764	-0.51718	-0.309277	-0.590983	-0.372434	-0.288868	-0.517137	-0.543455	-0.262211	0.5238	0.29772	-0.124646	-0.201092	0.416129	-0.184598	-0.270141	-0.283128	-0.359847	0.0316152	0.0123002	-0.184232	-0.338823	-0.381079	-0.0356896	-0.636116	0.16979	0.286064	-0.38692
pgWRKY27	-0.420453	0.161506	-0.50243	-0.44476	-0.403626	-0.64308	-0.140016	0.053685	-0.38403	-0.420398	-0.248107	-0.0450392	0.0442362	-0.0115939	-0.365829	-0.497655	0.0436136	0.320629	-0.157108	-0.0467829	-0.433297	-0.405377	-0.511752	-0.281039	-0.575021	-0.318061	-0.30823	-0.511183	-0.530282	-0.182328	0.49218	0.267519	-0.170687	-0.245958	0.441122	-0.178365	-0.300043	-0.300807	-0.394733	0.0373536	0.0932585	-0.130085	-0.350776	-0.392149	-0.111029	-0.694995	0.136203	0.195703	-0.356744
pgWRKY41	-0.346871	0.250473	-0.452023	-0.441822	-0.398841	-0.539301	-0.0946907	0.0768551	-0.354762	-0.36377	-0.191487	-0.0821451	0.00732902	-0.0332926	-0.439047	-0.517363	0.119922	0.298063	-0.0118818	0.00886217	-0.400097	-0.382261	-0.493441	-0.161764	-0.472107	-0.311828	-0.290194	-0.513401	-0.493136	-0.19299	0.535867	0.379265	-0.10597	-0.252926	0.409992	-0.224515	-0.231852	-0.27943	-0.442321	-0.0430453	-0.0131142	-0.21388	-0.324829	-0.358351	0.0260653	-0.610732	-0.0301815	0.0601256	-0.341021
pgWRKY84	-0.372087	0.241191	-0.461739	-0.42546	-0.40538	-0.611043	-0.0698274	-0.02298	-0.289521	-0.331614	-0.126064	-0.167939	-0.133701	-0.146446	-0.4164	-0.543311	0.242191	0.475659	0.0760681	0.0551448	-0.356728	-0.330108	-0.45618	-0.131652	-0.49878	-0.212322	-0.284594	-0.512287	-0.49391	-0.144072	0.684348	0.453512	-0.0678081	-0.222914	0.283018	-0.337108	-0.234391	-0.275312	-0.494844	-0.159305	0.0770026	-0.177477	-0.283652	-0.308696	0.0482779	-0.617915	0.031961	0.0483027	-0.336746
pgWRKY108	-0.337108	0.193669	-0.41723	-0.363034	-0.37526	-0.154573	-0.411443	0.256156	-0.254053	-0.342975	-0.201318	-0.157105	0.0651277	0.127321	-0.39901	-0.322597	-0.0706796	0.122716	-0.0761536	-0.0774412	-0.266295	-0.211736	-0.321181	-0.0960871	-0.390446	-0.203118	-0.0979517	-0.338143	-0.31006	-0.287859	0.65491	0.557501	0.0535551	-0.317122	0.308124	-0.0734166	-0.090184	-0.0783241	-0.102641	0.00638762	0.205284	0.0222431	-0.0577429	-0.0546207	0.0356003	-0.233586	0.0403379	-0.0775548	-0.362365
pgWRKY101	-0.370331	0.11831	-0.472408	-0.501593	-0.453963	-0.427772	-0.335159	0.428649	-0.245176	-0.508441	-0.348201	0.215741	0.31415	0.17387	-0.397378	-0.397817	-0.138982	0.0997357	-0.027697	-0.151115	-0.515698	-0.444335	-0.546541	-0.15537	-0.481947	-0.38875	-0.314157	-0.543237	-0.555276	-0.304333	0.301324	0.274823	-0.0811884	-0.399258	0.620703	0.0661964	-0.287317	-0.307726	-0.29079	0.32057	-0.0576352	-0.199594	-0.34163	-0.373709	0.0201423	-0.507001	-0.0293616	0.279315	-0.408196
pgWRKY121	-0.208687	0.13545	-0.431231	-0.445756	-0.404167	-0.430613	-0.22498	0.406559	-0.121803	-0.392972	-0.25039	0.200848	0.186539	0.0795014	-0.306384	-0.361608	-0.0155796	0.149849	0.15439	-0.019138	-0.44344	-0.390409	-0.440557	-0.0979138	-0.391155	-0.312318	-0.346424	-0.465458	-0.474669	-0.275889	0.236228	0.177861	-0.180566	-0.270426	0.500844	0.013501	-0.32427	-0.34511	-0.222731	0.265172	-0.0927374	-0.180346	-0.36146	-0.36881	0.00582705	-0.483185	0.0736785	0.247952	-0.39043
pgWRKY65	-0.105559	0.508252	-0.519171	-0.531196	-0.448328	-0.432003	-0.312534	0.380516	-0.425352	-0.487561	-0.302321	0.0525503	0.206781	0.0942637	-0.38411	-0.407225	-0.0373151	0.142505	-0.116812	-0.0233136	-0.423544	-0.357357	-0.43201	-0.0987601	-0.419486	-0.390393	-0.423372	-0.4163	-0.421058	-0.403953	0.528818	0.338561	-0.0606374	-0.423157	0.44185	-0.0640801	-0.342559	-0.41704	-0.199823	0.168038	0.0870772	-0.0691566	-0.511564	-0.510532	-0.171187	-0.541333	-0.0447513	0.160255	-0.48392
pgWRKY93	-0.225038	0.367684	-0.379984	-0.493139	-0.417473	-0.346303	-0.323057	0.228455	-0.243018	-0.316277	-0.245	0.0409863	0.178327	0.0519792	-0.206864	-0.284886	0.0188962	0.205193	-0.170778	0.0218196	-0.204401	-0.206891	-0.305268	-0.179593	-0.282042	-0.270012	-0.330877	-0.342637	-0.296165	-0.356244	0.461268	0.430241	0.0681173	-0.23028	0.415458	-0.0331532	-0.303938	-0.334726	-0.222455	0.178326	0.181621	0.0268874	-0.465086	-0.510283	-0.163658	-0.352611	0.124464	0.0973688	-0.516263
pgWRKY13	-0.275673	-0.141579	-0.326302	-0.117502	-0.249221	-0.0899644	-0.466128	0.24327	-0.0653512	-0.315152	-0.30097	0.18398	0.250743	0.188377	-0.279027	-0.0795841	-0.348712	-0.386891	-0.123198	-0.206581	-0.334582	-0.335008	-0.3147	-0.244435	-0.32917	-0.175494	-0.0805446	-0.315781	-0.315767	-0.361316	-0.159534	-0.0398634	0.0954958	-0.10659	0.380242	0.109646	-0.0902652	-0.0427037	-0.0320321	0.275897	-0.199559	-0.210413	0.394578	0.496694	0.101595	-0.076645	-0.168562	-0.037123	-0.352373
pgWRKY62	-0.239264	0.0550553	-0.357911	-0.202014	-0.283517	-0.0824174	-0.491069	0.337709	-0.327905	-0.442259	-0.386712	0.17872	0.322388	0.254846	-0.37415	-0.168905	-0.479129	-0.445672	-0.326111	-0.330967	-0.456939	-0.433964	-0.40836	-0.247384	-0.399383	-0.333516	-0.0324996	-0.335976	-0.361478	-0.365928	-0.10259	0.0155059	0.129606	-0.221672	0.457684	0.14529	0.00553054	0.00247014	-0.0333374	0.295622	-0.270611	-0.302529	0.291134	0.354477	0.0763217	-0.11506	-0.243474	0.110805	-0.316914
pgWRKY37	-0.10685	0.051277	-0.0682357	-0.320232	-0.323285	0.0211054	-0.232887	-0.0850733	-0.148916	-0.26894	-0.445795	0.0570066	-0.0579003	-0.164062	-0.266892	-0.175379	-0.29273	-0.401636	-0.372422	-0.321921	-0.239111	-0.383065	-0.322552	-0.483057	-0.190305	-0.410966	0.371029	-0.365089	-0.304775	-0.273281	-0.215273	0.118581	0.570129	0.498573	0.304781	-0.0435803	0.345885	0.35269	-0.238414	0.096134	-0.366332	-0.366727	0.202588	0.0601242	0.463662	0.244844	-0.25296	-0.166071	-0.416097
pgWRKY49	-0.16344	0.284394	-0.304181	-0.468334	-0.441489	-0.220016	-0.375819	0.177869	-0.373436	-0.477743	-0.492265	0.204946	0.122134	0.029067	-0.40028	-0.29077	-0.318649	-0.325198	-0.378815	-0.248261	-0.444146	-0.544701	-0.503639	-0.490606	-0.404471	-0.545289	0.0637469	-0.516001	-0.481156	-0.400089	-0.0441268	0.107367	0.388929	0.138471	0.564159	0.0181854	0.0743247	0.0599698	-0.230169	0.263989	-0.2877	-0.353998	-0.0504262	-0.150866	0.323313	-0.0952118	-0.201297	0.0174112	-0.572071
pgWRKY116	-0.142662	0.297502	-0.573946	-0.633271	-0.590072	-0.570904	-0.56811	0.223052	-0.504464	-0.595928	-0.603958	0.317906	0.199908	0.237741	-0.329953	-0.162776	-0.349562	-0.395544	-0.365361	-0.237839	-0.517445	-0.613473	-0.533689	-0.678924	-0.503605	-0.666281	-0.274032	-0.503997	-0.516932	-0.723251	-0.0243167	-0.0264559	0.0100431	0.0080432	0.612654	0.144932	-0.282915	-0.270467	0.0161954	0.408259	-0.044694	-0.142196	-0.296353	-0.324883	-0.0998344	-0.357931	0.0219723	0.132377	-0.757741
pgWRKY112	-0.0618034	0.11734	-0.277825	-0.393697	-0.375877	-0.276068	-0.432286	0.432667	-0.22633	-0.399377	-0.40374	0.497252	0.398351	0.275998	-0.216405	-0.0406984	-0.266223	-0.384199	-0.28498	-0.0984529	-0.369658	-0.449759	-0.362495	-0.454973	-0.341448	-0.506457	-0.178818	-0.359715	-0.371	-0.531959	-0.181607	-0.139141	0.0707969	0.0249835	0.660535	0.28919	-0.193394	-0.175263	0.028671	0.55189	-0.099481	-0.0901927	-0.155073	-0.159885	0.132206	-0.106895	-0.0211572	0.229573	-0.52134
pgWRKY105	-0.264292	0.215571	-0.420133	-0.515659	-0.44738	-0.316435	-0.401025	0.420468	-0.386003	-0.558155	-0.448168	0.293524	0.409245	0.249248	-0.406917	-0.326248	-0.295858	-0.105576	-0.275961	-0.105142	-0.510168	-0.506467	-0.546942	-0.372811	-0.508658	-0.534195	-0.199521	-0.536266	-0.533542	-0.424441	0.169498	0.16905	0.152843	-0.221348	0.766393	0.124798	-0.192205	-0.194373	-0.182083	0.420012	-0.0544882	-0.173458	-0.296715	-0.365108	0.0750677	-0.403043	-0.0887526	0.177319	-0.557732
pgWRKY115	-0.269731	0.144259	-0.38338	-0.481047	-0.40657	-0.347506	-0.387361	0.464406	-0.344492	-0.504053	-0.402856	0.382403	0.470458	0.324503	-0.352528	-0.252724	-0.253868	-0.135484	-0.271078	-0.0995374	-0.48139	-0.487506	-0.508933	-0.368594	-0.475756	-0.537423	-0.222055	-0.490817	-0.495438	-0.401738	0.0821398	0.0774541	0.0154232	-0.262419	0.795526	0.21145	-0.2252	-0.216212	-0.134467	0.495086	-0.04052	-0.126194	-0.320295	-0.382644	0.0788293	-0.412945	-0.0219818	0.278343	-0.472783
pgWRKY114	-0.321023	-0.0387094	-0.443683	-0.50891	-0.464479	-0.431561	-0.518099	0.520839	-0.32794	-0.57592	-0.47122	0.474779	0.481449	0.403179	-0.330297	-0.18443	-0.3378	-0.220789	-0.267823	-0.146724	-0.559446	-0.561016	-0.533492	-0.520144	-0.601518	-0.607049	-0.169504	-0.507087	-0.558394	-0.491704	0.0371702	-0.0218164	-0.0600235	-0.179151	0.842625	0.298767	-0.224053	-0.160979	0.0169376	0.594308	0.0488616	-0.0432194	-0.220331	-0.267708	0.0946946	-0.404447	0.115003	0.378133	-0.509755
pgWRKY69	-0.317216	-0.0703711	-0.439612	-0.532214	-0.504694	-0.412186	-0.482605	0.495058	-0.306711	-0.582384	-0.52621	0.477452	0.393339	0.308928	-0.3964	-0.226229	-0.391312	-0.247337	-0.226321	-0.192846	-0.601047	-0.634232	-0.577214	-0.528312	-0.612215	-0.627267	-0.135284	-0.544588	-0.587564	-0.514539	0.0520449	0.0290917	0.0211532	-0.0957379	0.834449	0.248234	-0.17295	-0.127719	-0.0494068	0.537323	-0.140214	-0.197549	-0.156888	-0.206745	0.200926	-0.343258	0.0672714	0.397984	-0.511627
pgWRKY134	-0.556028	-0.0978244	-0.611674	-0.7674	-0.781865	-0.501912	-0.691716	0.220481	-0.438403	-0.735921	-0.788463	0.220728	0.0517683	0.100868	-0.616912	-0.376177	-0.519893	-0.366445	-0.32344	-0.550369	-0.720072	-0.80715	-0.762622	-0.73986	-0.743769	-0.768767	0.0976201	-0.733838	-0.746355	-0.673374	0.280682	0.404638	0.267776	0.078343	0.699585	0.0560518	0.0669278	0.103866	-0.219805	0.275737	-0.270409	-0.410587	0.0540007	-0.0531324	0.382016	-0.216423	-0.0411106	0.236163	-0.667613
pgWRKY2	-0.372066	0.301859	-0.68814	-0.611311	-0.639066	-0.725795	-0.452404	-0.000724054	-0.442364	-0.567884	-0.505552	-0.0371289	-0.213792	-0.126291	-0.517628	-0.476966	-0.121928	-0.0919329	-0.15368	-0.407548	-0.591682	-0.640308	-0.635206	-0.432545	-0.590395	-0.479575	-0.214874	-0.638873	-0.635311	-0.462231	0.307167	0.271938	-0.0442814	-0.140692	0.301209	-0.223741	-0.168657	-0.202263	-0.377116	-0.0113365	-0.245297	-0.419737	-0.100836	-0.112438	0.0875883	-0.492409	-0.0439616	0.12691	-0.564073
pgWRKY15	-0.375951	0.257873	-0.573132	-0.461685	-0.45084	-0.518599	-0.299735	0.160686	-0.518824	-0.625773	-0.484231	0.115015	0.0861245	0.0620673	-0.550447	-0.480559	-0.336012	-0.0885434	-0.276161	-0.265554	-0.635219	-0.640178	-0.685414	-0.377606	-0.641161	-0.467822	-0.284287	-0.630243	-0.652385	-0.303916	0.257468	0.0921973	0.0188999	-0.297047	0.560164	-0.0964089	-0.256719	-0.26666	-0.337097	0.150714	-0.235181	-0.384406	-0.211678	-0.23624	0.0449162	-0.607515	-0.158311	0.134567	-0.477
pgWRKY9	-0.365226	0.293262	-0.648178	-0.640207	-0.581704	-0.543641	-0.480231	0.335975	-0.639091	-0.728202	-0.611396	0.197897	0.276407	0.1783	-0.559628	-0.484238	-0.416578	-0.153407	-0.437757	-0.24902	-0.700028	-0.711236	-0.71768	-0.533936	-0.740724	-0.678266	-0.250748	-0.652888	-0.67941	-0.51548	0.314497	0.186827	0.0678237	-0.277863	0.780686	0.00626505	-0.232223	-0.235605	-0.236259	0.325403	-0.133903	-0.284591	-0.304392	-0.364867	-0.0139035	-0.632479	-0.03171	0.263663	-0.633346
pgWRKY126	-0.368416	-0.0602839	-0.129998	-0.0818395	-0.118753	0.291695	-0.106223	-0.273661	-0.272559	-0.274053	-0.307237	-0.576289	-0.248767	-0.158626	-0.436691	-0.44547	-0.406793	-0.296271	-0.340849	-0.586385	-0.311092	-0.255448	-0.366482	-0.153522	-0.22824	-0.189313	0.699612	-0.327035	-0.2923	0.218903	-0.0284593	0.350389	0.368325	0.188505	-0.0166692	-0.260171	0.67222	0.698888	-0.268995	-0.345096	-0.335139	-0.447821	0.527432	0.362396	0.348144	0.065217	-0.392045	-0.466366	0.0108058
pgWRKY98	-0.589474	-0.259513	-0.416581	-0.353023	-0.521311	-0.187958	-0.55209	-0.200299	-0.316531	-0.545758	-0.575013	-0.192695	-0.287536	-0.168584	-0.613361	-0.399491	-0.471139	-0.491283	-0.163675	-0.64893	-0.593836	-0.621656	-0.620673	-0.512908	-0.579665	-0.423819	0.48032	-0.629943	-0.633315	-0.325455	0.064417	0.344645	0.509819	0.265191	0.178588	-0.231909	0.48577	0.511486	-0.349787	-0.167842	-0.416776	-0.578353	0.769017	0.731406	0.589443	0.0727156	-0.449664	-0.273723	-0.39777
pgWRKY96	-0.36668	-0.0628645	-0.202961	-0.121031	-0.152827	-0.275778	-0.116824	0.180963	-0.1131	-0.186689	-0.0368576	0.0744702	-0.0130784	0.041577	-0.207709	-0.267609	-0.0643703	0.0823165	0.0689183	-0.093373	-0.317818	-0.277554	-0.301293	-0.0306281	-0.327888	-0.133668	-0.055775	-0.269189	-0.308164	0.0940542	0.165793	0.102881	-0.195629	-0.186047	0.242812	-0.0438387	-0.0301202	-0.0376662	-0.17477	0.0394712	-0.151989	-0.222908	0.0216562	0.0247402	0.183523	-0.352733	0.0886439	0.296922	0.0248394
pgWRKY31	-0.189367	0.495646	-0.432111	-0.371149	-0.33529	-0.326624	-0.103288	-0.0167766	-0.467323	-0.262224	-0.203628	-0.35683	-0.0713932	-0.111756	-0.31025	-0.519875	-0.0370169	0.122812	-0.327441	-0.122206	-0.282568	-0.276829	-0.359803	-0.139057	-0.300449	-0.245658	-0.176397	-0.313196	-0.278289	-0.168273	0.36676	0.417541	-0.102882	-0.0787842	0.209548	-0.263148	-0.0928741	-0.172046	-0.322735	-0.157545	-0.120361	-0.268207	-0.250386	-0.280322	-0.287027	-0.455998	0.0567853	-0.031329	-0.333848
pgWRKY92	0.0501579	0.527816	-0.254667	-0.177418	-0.151643	-0.191763	-0.0214321	-0.116374	-0.266062	-0.113608	-0.0920637	-0.304971	-0.12704	-0.165899	-0.108239	-0.325572	0.00303642	-0.0204331	-0.193507	-0.148957	-0.159336	-0.14982	-0.178644	-0.00981711	-0.0283116	-0.105659	-0.0751417	-0.160724	-0.116106	-0.0279768	-0.0985	0.129568	-0.0430787	0.0242014	-0.0345632	-0.252827	0.0227503	-0.0797306	-0.236278	-0.162171	-0.265553	-0.336747	-0.112408	-0.135424	-0.238089	-0.299963	-0.106883	-0.101471	-0.206352
pgWRKY63	-0.182371	0.0346804	-0.172667	-0.0889547	-0.237163	-0.0382095	-0.328115	-0.0876845	-0.12318	-0.174283	-0.0621396	-0.251507	-0.257391	-0.0922912	-0.283609	-0.141016	0.0100455	-0.0591006	0.0862554	-0.130812	-0.133669	-0.100318	-0.137955	-0.0694658	-0.228011	-0.016521	0.197554	-0.186181	-0.19215	-0.209617	0.401129	0.388456	0.31865	0.116542	-0.158451	-0.202216	0.24582	0.225098	-0.0817056	-0.261506	0.109786	-0.0767461	0.500151	0.581923	0.294931	0.222189	-0.263663	-0.310601	-0.203613
pgWRKY90	-0.201991	0.0827117	-0.243175	-0.156011	-0.242281	-0.277762	-0.00409638	-0.338625	-0.246654	-0.113889	-0.0928163	-0.272799	-0.402999	-0.401506	-0.335348	-0.37592	0.136069	0.107153	0.180732	0.130258	-0.172937	-0.24757	-0.239803	-0.15042	-0.284478	-0.080868	-0.0616961	-0.312029	-0.264572	-0.173848	0.398977	0.268773	0.251046	0.127199	-0.0483712	-0.472233	0.0207889	-0.0265545	-0.422878	-0.398371	-0.195152	-0.277486	0.229664	0.286267	0.173794	-0.174619	-0.169123	-0.337191	-0.304396
pgWRKY94	-0.164761	0.371134	-0.342114	-0.486191	-0.443736	-0.282413	-0.136723	-0.0213539	-0.133906	-0.317865	-0.263278	-0.1713	-0.245278	-0.278853	-0.331297	-0.414335	0.0336952	0.231995	0.28116	-0.192773	-0.282406	-0.240447	-0.375825	0.0894811	-0.119426	-0.15298	-0.223695	-0.420794	-0.36434	-0.211236	0.454621	0.588334	0.232027	-0.156688	0.00880725	-0.29322	-0.102339	-0.23605	-0.456812	-0.207086	-0.22456	-0.383708	-0.32862	-0.378839	0.0426265	-0.205275	-0.289693	-0.111082	-0.386507
pgWRKY29	-0.103065	0.3132	-0.31382	-0.368698	-0.311318	-0.437442	0.0610333	-0.126921	-0.41186	-0.243277	-0.174638	-0.133092	-0.207303	-0.246737	-0.377865	-0.450738	0.160122	0.21384	0.0246043	0.111826	-0.284865	-0.345781	-0.349085	-0.184056	-0.34619	-0.313502	-0.190997	-0.376131	-0.342908	-0.200326	0.468199	0.258198	0.0581203	-0.0561172	0.20226	-0.345689	-0.108786	-0.181505	-0.409662	-0.20988	-0.13867	-0.235927	-0.274366	-0.31304	0.0773896	-0.43081	-0.0700356	-0.0554535	-0.311097
pgWRKY70	-0.0255971	0.534107	-0.440516	-0.307268	-0.295087	-0.370289	-0.036603	0.0706551	-0.373097	-0.374074	-0.24322	-0.0653609	-0.168824	-0.151263	-0.463415	-0.472253	-0.0492339	0.00744588	0.0175542	-0.113734	-0.435427	-0.449587	-0.469557	-0.04646	-0.320166	-0.243267	-0.327929	-0.459064	-0.432366	-0.155769	0.186442	0.0567472	-0.055295	-0.259929	0.203565	-0.257042	-0.234834	-0.317728	-0.355984	-0.0900776	-0.391406	-0.456573	-0.246194	-0.226802	0.0373247	-0.455613	-0.237599	-0.0711918	-0.354808
pgWRKY111	-0.189546	0.134262	-0.203977	-0.367821	-0.368231	-0.228051	-0.164158	0.0988109	0.126591	-0.193875	-0.155195	0.10505	-0.0522971	-0.193754	-0.18329	-0.233747	0.123061	0.202761	0.383535	0.0840203	-0.150232	-0.154168	-0.266903	0.0226631	-0.0810488	-0.0682821	-0.311616	-0.389331	-0.320506	-0.256373	0.297002	0.388261	0.263539	-0.023695	0.185555	-0.147833	-0.250116	-0.315764	-0.387756	0.0340456	-0.079256	-0.177501	-0.26017	-0.260179	0.152997	-0.106643	-0.191305	-0.148477	-0.471115
pgWRKY7	-0.218632	0.324965	-0.273833	-0.212814	-0.196868	-0.270508	-0.00333992	0.141238	-0.0399941	-0.191086	0.0628816	-0.129229	0.034537	-0.0684947	-0.301151	-0.437028	0.279397	0.416022	0.259026	0.166799	-0.210187	-0.112223	-0.302978	0.198597	-0.207828	0.00111807	-0.30866	-0.39482	-0.340762	0.0354292	0.438003	0.360431	-0.0159361	-0.327915	0.217814	-0.257924	-0.232021	-0.299633	-0.440296	-0.080989	0.0517413	-0.143333	-0.257399	-0.248637	0.0793356	-0.488288	-0.206966	-0.159432	-0.236988
pgWRKY72	-0.0879108	0.372919	-0.228843	-0.29193	-0.285057	-0.260821	0.0459729	-0.0750112	0.0415483	-0.146072	-0.0210049	-0.166735	-0.257522	-0.382439	-0.249414	-0.408669	0.322915	0.444179	0.432892	0.184655	-0.114547	-0.0903313	-0.242664	0.178119	-0.0801574	0.0591741	-0.336262	-0.386481	-0.3016	-0.0854328	0.482728	0.436167	0.256374	-0.0969491	-0.0136403	-0.402974	-0.240612	-0.33984	-0.536428	-0.239531	-0.0675009	-0.221328	-0.29328	-0.28705	0.102036	-0.240951	-0.250476	-0.307863	-0.408423
pgWRKY77	-0.0478736	0.414216	-0.426574	-0.460601	-0.442212	-0.445252	-0.0370131	0.00398676	-0.0877937	-0.304289	-0.142617	-0.22825	-0.223108	-0.3471	-0.37824	-0.517831	0.354453	0.500105	0.327768	0.125865	-0.258711	-0.207435	-0.342961	0.0521311	-0.288888	-0.0980757	-0.348172	-0.478225	-0.425205	-0.277604	0.671503	0.510409	0.153083	-0.106384	0.0751622	-0.418384	-0.271513	-0.355673	-0.505302	-0.214058	0.0508205	-0.165473	-0.341562	-0.334573	0.0294739	-0.36787	-0.160864	-0.224465	-0.518318
pgWRKY86	-0.123471	0.327524	-0.345401	-0.366197	-0.348711	-0.433328	0.0225058	-0.0373853	-0.00208566	-0.184097	-0.0105963	-0.230261	-0.215795	-0.34258	-0.256565	-0.470005	0.434866	0.597379	0.393122	0.23134	-0.15273	-0.0934526	-0.253518	0.119492	-0.219901	0.0147302	-0.377875	-0.39923	-0.343446	-0.147345	0.66371	0.494448	0.0754752	-0.131486	0.0330571	-0.417371	-0.309009	-0.381642	-0.504662	-0.229188	0.1384	-0.0749615	-0.359187	-0.346203	-0.0236211	-0.410003	-0.0595249	-0.202136	-0.41943
pgWRKY47	0.212844	0.853548	-0.45406	-0.288006	-0.239424	-0.30289	0.155526	-0.214787	-0.629873	-0.395891	-0.319976	-0.412225	-0.387724	-0.465024	-0.508168	-0.648212	-0.107152	0.0908366	-0.330875	-0.145096	-0.412548	-0.446507	-0.42567	-0.086908	-0.355318	-0.25041	-0.189917	-0.375329	-0.345738	-0.096156	0.329675	0.103116	0.204313	-0.101146	-0.0165402	-0.560214	-0.066661	-0.191253	-0.452394	-0.392643	-0.486458	-0.557839	-0.247265	-0.275292	-0.124218	-0.49897	-0.291908	-0.172075	-0.360147
pgWRKY48	0.0830239	0.774172	-0.464149	-0.299975	-0.311459	-0.272699	-0.077792	-0.19656	-0.46088	-0.373862	-0.305635	-0.404431	-0.399902	-0.414377	-0.475234	-0.522618	-0.0655256	0.056516	-0.266747	-0.249897	-0.323997	-0.348277	-0.372286	-0.0546958	-0.293047	-0.148931	-0.165503	-0.368213	-0.318018	-0.179568	0.402048	0.27068	0.281852	-0.140523	-0.111235	-0.499517	-0.0554346	-0.162623	-0.419325	-0.370927	-0.336682	-0.460336	-0.0933116	-0.0871106	-0.0366397	-0.304187	-0.322291	-0.237399	-0.40939
pgWRKY129	0.160589	0.501673	-0.303949	-0.228253	-0.266738	-0.164921	0.0198928	-0.31049	-0.338788	-0.338611	-0.328465	-0.30306	-0.455701	-0.53572	-0.485207	-0.41213	-0.0292626	0.0482771	-0.0459032	-0.203329	-0.272822	-0.314889	-0.306374	-0.0340081	-0.240621	-0.103861	-0.0626587	-0.346008	-0.304135	-0.227242	0.382758	0.207278	0.550819	-0.0423973	-0.215852	-0.510225	0.0430411	-0.0582995	-0.47209	-0.419843	-0.387115	-0.4637	0.0855891	0.103058	0.178236	-0.0255346	-0.516832	-0.329986	-0.364157
pgWRKY25	0.421265	0.561054	-0.257642	-0.188198	-0.159946	-0.147679	0.224999	-0.218156	-0.302737	-0.296507	-0.260595	-0.32068	-0.336102	-0.439031	-0.415044	-0.364502	0.0501558	0.184486	-0.0881627	-0.18337	-0.233694	-0.217369	-0.208517	0.0860474	-0.16389	-0.0845778	-0.097053	-0.204622	-0.19851	-0.169573	0.370644	0.119836	0.33704	-0.0858688	-0.253355	-0.431887	-0.00225874	-0.115276	-0.341258	-0.383529	-0.304038	-0.370846	-0.122223	-0.122818	0.00170865	-0.0952385	-0.464591	-0.182346	-0.184002
pgWRKY117	0.0476632	0.470137	-0.287787	-0.343546	-0.300252	-0.282402	0.218717	-0.295003	-0.283223	-0.166973	-0.137128	-0.423945	-0.462274	-0.520793	-0.369834	-0.568469	0.200244	0.292177	0.308778	0.0220778	-0.239036	-0.243579	-0.306261	0.109957	-0.0993036	-0.125896	-0.164442	-0.35016	-0.278927	-0.0976939	0.415131	0.450932	0.183988	0.0337866	-0.144811	-0.568321	0.00111209	-0.167266	-0.568026	-0.505296	-0.412197	-0.507799	-0.230824	-0.262705	-0.00523784	-0.310277	-0.32258	-0.307712	-0.287056
pgWRKY59	0.0141811	0.447292	-0.294327	-0.366208	-0.331721	-0.351126	0.241824	-0.33504	-0.174142	-0.154151	-0.061936	-0.494859	-0.480847	-0.533186	-0.36778	-0.589301	0.371644	0.488548	0.433881	0.0640386	-0.199251	-0.160246	-0.29604	0.1754	-0.0930993	-0.043847	-0.182081	-0.38731	-0.311625	-0.0845422	0.560719	0.590963	0.195782	0.0468854	-0.204223	-0.620059	-0.0186643	-0.191723	-0.640789	-0.565366	-0.246915	-0.441187	-0.245626	-0.276264	0.0158421	-0.32294	-0.367859	-0.378839	-0.296054
pgWRKY137	-0.119794	0.294236	-0.234705	-0.312566	-0.260089	-0.391821	0.19762	-0.164248	-0.133297	-0.117779	0.028592	-0.275191	-0.253927	-0.34235	-0.285344	-0.490382	0.421235	0.563262	0.348722	0.229318	-0.14629	-0.115557	-0.253821	0.113299	-0.180972	-0.051122	-0.256593	-0.352931	-0.296014	-0.0324309	0.616743	0.477797	0.0667287	-0.089632	0.023944	-0.448349	-0.154469	-0.258981	-0.55032	-0.339345	0.00316705	-0.183008	-0.343524	-0.374831	0.0430771	-0.421485	-0.1382	-0.184971	-0.23884
pgWRKY16	-0.0320344	0.558743	-0.435144	-0.440376	-0.361746	-0.522293	0.185279	-0.145195	-0.368032	-0.309013	-0.161167	-0.338037	-0.25592	-0.366533	-0.442394	-0.657791	0.278063	0.489231	0.0753786	0.0559573	-0.338576	-0.316309	-0.429487	-0.000149204	-0.334214	-0.208125	-0.319559	-0.473961	-0.427606	-0.125718	0.591146	0.420477	0.0249031	-0.136578	0.115977	-0.501507	-0.204905	-0.329118	-0.605453	-0.327537	-0.166291	-0.364313	-0.453443	-0.503313	-0.0825327	-0.604194	-0.172504	-0.11377	-0.359568
pgWRKY91	-0.0993931	0.449634	-0.342375	-0.339738	-0.286848	-0.348565	0.222885	-0.200526	-0.249795	-0.219972	-0.123194	-0.386093	-0.309783	-0.392112	-0.350101	-0.613059	0.154004	0.404991	0.212719	-0.0145057	-0.281337	-0.236751	-0.387241	0.128917	-0.162377	-0.0743347	-0.287191	-0.408449	-0.353759	0.00274488	0.416395	0.439565	0.0299593	-0.0918039	-0.00608866	-0.482588	-0.154792	-0.295729	-0.598241	-0.385139	-0.316189	-0.472855	-0.372045	-0.413438	-0.141837	-0.490006	-0.239375	-0.205249	-0.269901
pgWRKY119	0.109744	0.435422	-0.359324	-0.363018	-0.307609	-0.485303	0.182464	-0.290242	-0.444484	-0.233318	-0.189679	-0.297001	-0.39994	-0.428389	-0.38588	-0.499561	0.236729	0.317398	0.0082695	0.143052	-0.262981	-0.341189	-0.295638	-0.212749	-0.36293	-0.274632	-0.165907	-0.33667	-0.306389	-0.236101	0.527969	0.220958	0.110023	0.0820164	0.0249269	-0.510806	-0.0906925	-0.166131	-0.407783	-0.376509	-0.159204	-0.261585	-0.254151	-0.288286	-0.00668322	-0.423651	-0.0325995	-0.13054	-0.357012
pgWRKY50	-0.0461743	0.342671	-0.32314	-0.388459	-0.337257	-0.451517	0.211659	-0.30438	-0.277352	-0.185963	-0.120003	-0.387433	-0.384732	-0.466415	-0.331409	-0.566378	0.307214	0.451871	0.238007	0.1069	-0.232754	-0.232379	-0.314349	-0.0202433	-0.23315	-0.153586	-0.195261	-0.379101	-0.332736	-0.132899	0.541094	0.452232	0.10251	0.0724604	-0.0415676	-0.539414	-0.0812943	-0.201384	-0.566925	-0.435401	-0.161653	-0.327444	-0.295045	-0.338565	-0.0563936	-0.423511	-0.144083	-0.210028	-0.317587
pgWRKY97	0.000571671	0.349644	-0.287931	-0.343731	-0.300518	-0.454798	0.217213	-0.283211	-0.315202	-0.168034	-0.116074	-0.299471	-0.428646	-0.48111	-0.352539	-0.523162	0.301017	0.392239	0.154227	0.133079	-0.228886	-0.284266	-0.289867	-0.0877399	-0.287113	-0.192885	-0.157457	-0.348102	-0.309101	-0.127085	0.548154	0.332529	0.110195	0.0820173	-0.0194204	-0.523674	-0.0608346	-0.15927	-0.5148	-0.411761	-0.20125	-0.311549	-0.246667	-0.284818	0.0774428	-0.38096	-0.0700777	-0.113844	-0.274796
pgWRKY10	-0.197155	0.399621	-0.485529	-0.4252	-0.41309	-0.590009	0.128845	-0.331411	-0.338006	-0.333619	-0.165451	-0.471518	-0.403434	-0.479566	-0.475115	-0.698793	0.317026	0.578591	0.162118	0.0360771	-0.338306	-0.296782	-0.453737	-0.0441395	-0.425043	-0.116693	-0.269713	-0.534889	-0.497078	-0.135846	0.743726	0.532302	0.138592	-0.0735571	-0.0130581	-0.630257	-0.169658	-0.268809	-0.697301	-0.478342	-0.0536232	-0.337913	-0.250048	-0.271452	-0.0572452	-0.573648	-0.204068	-0.257464	-0.409436
pgWRKY61	-0.269647	0.30632	-0.441562	-0.426176	-0.424688	-0.681802	-0.055475	-0.311908	-0.269535	-0.241945	-0.0425225	-0.400969	-0.236387	-0.29276	-0.333627	-0.528846	0.531243	0.610908	0.0335026	0.221925	-0.182191	-0.170003	-0.318201	-0.242898	-0.465398	-0.149097	-0.184436	-0.474399	-0.424607	-0.249303	0.778093	0.54497	0.125026	0.0593807	0.105262	-0.525937	-0.14639	-0.179013	-0.552985	-0.329383	0.39275	0.0268371	-0.161606	-0.184375	-0.0058899	-0.545076	-0.00743246	-0.27521	-0.493759
pgWRKY38	-0.230155	0.425317	-0.551151	-0.549406	-0.514473	-0.606629	-0.101363	-0.019657	-0.392397	-0.475678	-0.273822	-0.196205	-0.199956	-0.248282	-0.542284	-0.645676	0.161742	0.367682	0.147757	-0.00426617	-0.490397	-0.456699	-0.564709	-0.139869	-0.514677	-0.32896	-0.294591	-0.627703	-0.600124	-0.280136	0.64592	0.47005	0.103334	-0.182166	0.269718	-0.426285	-0.197109	-0.288745	-0.556517	-0.201845	-0.0956513	-0.346131	-0.314676	-0.345798	0.0807966	-0.606021	-0.197693	-0.0927087	-0.513951
pgWRKY68	-0.155588	0.334377	-0.477096	-0.507771	-0.465357	-0.636745	-0.0124129	-0.171292	-0.403044	-0.358376	-0.293506	-0.219996	-0.293921	-0.435839	-0.385142	-0.596135	0.164645	0.370071	-0.0517894	0.027861	-0.385346	-0.423174	-0.428612	-0.26948	-0.506895	-0.331644	-0.22165	-0.474086	-0.462854	-0.275971	0.598646	0.364786	0.115998	0.0293037	0.174031	-0.482719	-0.151008	-0.221395	-0.531442	-0.244957	-0.125765	-0.284464	-0.293106	-0.339292	-0.0247169	-0.561961	0.058398	0.0795871	-0.451745
pgWRKY57	-0.0263714	0.575523	-0.430694	-0.516103	-0.512777	-0.453402	-0.143553	-0.205528	-0.310972	-0.351081	-0.34634	-0.200353	-0.339498	-0.503298	-0.412035	-0.499769	0.136502	0.181555	-0.0237756	-0.016973	-0.280798	-0.368337	-0.394175	-0.215887	-0.307286	-0.256841	-0.257646	-0.499565	-0.415242	-0.427644	0.495221	0.435474	0.465752	0.0998199	0.073541	-0.497879	-0.144684	-0.258951	-0.582617	-0.253727	-0.226212	-0.373132	-0.209502	-0.223782	0.0941903	-0.249168	-0.268337	-0.245536	-0.677932
pgWRKY133	0.15132	0.638329	-0.5213	-0.537598	-0.482344	-0.584098	-0.0468066	-0.0840812	-0.42107	-0.470204	-0.332011	-0.190414	-0.259478	-0.372339	-0.55355	-0.550123	0.286239	0.297672	-0.0335063	0.00425459	-0.401157	-0.428794	-0.43971	-0.204358	-0.470791	-0.367262	-0.257525	-0.54055	-0.502731	-0.427718	0.61729	0.27839	0.249808	-0.104696	0.136182	-0.465457	-0.18207	-0.265451	-0.492893	-0.210561	-0.0475432	-0.237038	-0.328146	-0.354793	0.136661	-0.431528	-0.270833	-0.166523	-0.58203
pgWRKY22	0.147628	0.696584	-0.466536	-0.452904	-0.41018	-0.452909	0.0401488	-0.268399	-0.52794	-0.466368	-0.352603	-0.333744	-0.386291	-0.509267	-0.587832	-0.612185	0.158468	0.280426	-0.108577	-0.0307481	-0.388216	-0.424501	-0.443622	-0.178327	-0.449253	-0.305641	-0.166768	-0.517195	-0.470317	-0.322528	0.628017	0.309067	0.470021	-0.0640925	0.0158666	-0.602022	-0.0623797	-0.169729	-0.577436	-0.387965	-0.185437	-0.373733	-0.214503	-0.253957	0.126464	-0.377658	-0.407588	-0.294046	-0.548069
pgWRKY1	-0.155319	-0.213359	-0.0944608	0.0366244	0.0677074	-0.0859416	-0.14909	0.00381672	-0.218209	-0.0618892	-0.114466	0.146863	0.118273	0.372045	0.107351	0.255751	-0.377702	-0.245605	-0.236628	-0.176865	-0.0417724	-0.0545272	0.0077448	-0.20682	-0.0757256	-0.103848	-0.0917821	0.169248	0.095647	-0.0406118	-0.0994371	-0.232024	-0.384889	-0.248064	0.0651876	0.274598	-0.154514	-0.0784172	0.407138	0.147599	0.125226	0.171907	-0.103821	-0.0968445	-0.358122	-0.187481	0.291834	0.290008	0.167333
pgWRKY73	0.357184	0.15749	-0.0752958	0.0273444	0.113955	-0.126796	-0.0728907	0.00878216	-0.24544	-0.030038	-0.085736	0.208388	0.121613	0.337033	0.188878	0.390931	-0.180124	-0.294271	-0.220583	-0.0547571	0.0471792	0.0106954	0.166941	-0.165346	0.0879276	-0.141768	-0.201667	0.29048	0.22788	-0.209424	-0.264333	-0.478779	-0.361647	-0.22484	-0.0814892	0.261996	-0.230021	-0.203448	0.536672	0.181544	0.167551	0.263441	-0.277688	-0.245334	-0.450519	-0.128021	0.168026	0.21925	0.0687808
pgWRKY95	0.303339	-0.0370355	0.109401	0.197867	0.23072	0.0188123	-0.0283349	0.028813	-0.0821768	0.0963315	0.0836282	0.213836	0.128047	0.384644	0.341163	0.505927	-0.158664	-0.286313	-0.081064	-0.0190291	0.161482	0.183655	0.286223	-0.0248388	0.214224	0.033779	-0.135112	0.41961	0.315759	-0.0582704	-0.309833	-0.478884	-0.399627	-0.100158	-0.223126	0.35012	-0.162162	-0.135717	0.622141	0.165004	0.299004	0.371111	-0.149807	-0.0739539	-0.433678	0.0771083	0.142054	0.182638	0.239765
pgWRKY42	-0.192385	0.0643756	-0.0813808	-0.00524318	0.0065337	-0.0787772	-0.114481	-0.134773	-0.216267	-0.191847	-0.147865	-0.0475162	-0.0878677	0.061288	0.0887277	-0.00451671	-0.416969	-0.191767	-0.199151	-0.373362	-0.170009	-0.0920077	-0.1481	-0.0648545	-0.0352663	-0.0325337	0.0168934	-0.0133177	-0.0939841	0.183427	-0.214129	-0.115317	-0.0589596	-0.0562004	-0.139058	0.0314489	0.0333028	0.0112728	0.0789953	-0.0319325	-0.0600582	-0.143024	-0.0799256	-0.12025	-0.264069	-0.182402	-0.0808595	0.11948	0.0776982
pgWRKY11	0.320164	0.442736	-0.219694	-0.0506765	0.0339261	-0.176513	0.125859	-0.242082	-0.421319	-0.146	-0.207983	-0.144684	-0.0916135	0.0582	-0.0673078	0.0241957	-0.221334	-0.131927	-0.435008	-0.218269	-0.0737922	-0.119658	-0.0528439	-0.156924	-0.0197922	-0.122097	-0.201631	0.0873812	0.0678529	-0.120794	-0.0834634	-0.259281	-0.189946	-0.167124	-0.131729	-0.0515832	-0.188925	-0.214631	0.153026	-0.114631	-0.107686	-0.0981287	-0.30488	-0.318866	-0.492428	-0.277412	-0.0398386	0.0243204	-0.022474
pgWRKY17	0.30209	0.287155	-0.0994867	0.0673246	0.119049	-0.0761928	0.168092	-0.265853	-0.327479	-0.108185	-0.106365	-0.17616	-0.171752	0.0899007	-0.0262833	0.0726738	-0.202162	-0.15506	-0.288945	-0.23475	-0.0610305	-0.0599639	-0.0146247	-0.10988	0.0101455	-0.0530897	-0.0112394	0.116015	0.0611488	0.0368338	-0.164016	-0.32378	-0.197965	-0.0325816	-0.245598	-0.0213842	-0.0261277	-0.0272227	0.240099	-0.164149	-0.0229505	-0.0504512	-0.138812	-0.158295	-0.335082	-0.135003	-0.09657	-0.0748561	0.109086
pgWRKY66	0.252869	-0.151514	0.240893	0.0676744	0.00580558	0.169673	0.114765	-0.0325776	0.21138	0.211446	0.147711	-0.025361	-0.22083	-0.0705166	0.00230467	0.209898	0.244958	0.0252937	0.326896	0.00564297	0.2006	0.171114	0.224744	0.180783	0.229926	0.110037	0.179814	0.202055	0.193675	-0.119185	0.214066	0.222051	0.089218	0.256537	-0.340258	0.0386556	0.228042	0.170587	0.10755	-0.204778	0.00576009	0.0320294	0.228641	0.288986	0.309786	0.606085	-0.144015	-0.0543453	0.208173
pgWRKY82	0.295506	0.251075	-0.0359532	-0.16609	-0.0458439	-0.161762	0.127123	0.0360362	-0.0152595	-0.0360763	-0.0409108	0.168108	0.177554	-0.0430897	0.0611666	0.0556336	0.174981	0.315781	0.118391	0.232218	0.0676035	0.0721395	0.0684946	0.11106	0.0955707	-0.0200583	-0.387545	0.0379801	0.0632212	-0.222576	0.185906	0.046143	0.130599	-0.252548	0.0487587	-0.0309554	-0.323453	-0.403596	-0.0941718	0.0804006	0.0784824	0.0775709	-0.493372	-0.499341	-0.271548	-0.173886	-0.0748105	0.150244	-0.153081
pgWRKY75	0.149963	0.347421	-0.0224613	-0.135289	-0.11656	0.0320411	-0.0433413	-0.0631584	-0.0890297	-0.136883	-0.193031	0.0679302	-0.198301	-0.269228	-0.121405	-0.0484114	-0.0994945	-0.0502555	-0.0594763	-0.0571823	-0.0264976	-0.106379	-0.0774582	-0.0226079	0.0143452	-0.0487196	-0.105476	-0.10277	-0.0647096	-0.132662	0.155217	0.0575433	0.440054	0.00436208	-0.0784714	-0.138504	-0.0617704	-0.115832	-0.156003	-0.0698001	-0.181863	-0.151527	-0.159786	-0.178049	0.151324	0.150584	-0.229978	-0.097525	-0.251961
pgWRKY87	0.271054	0.34142	0.0418395	-0.0773995	-0.0625026	0.0501452	-0.019823	-0.0243695	-0.00946728	-0.0313206	-0.108782	0.132835	-0.267702	-0.25063	-0.0237447	0.0817993	-0.0229534	-0.0782744	0.0384015	-0.00265784	0.0665044	-0.0394741	0.0464745	0.0203407	0.112326	0.0010354	-0.129813	0.02036	0.0489628	-0.131024	0.11351	-0.0436192	0.305929	0.0294093	-0.18239	-0.0714484	-0.0980053	-0.142641	-0.00528218	-0.0551956	-0.14713	-0.0569605	-0.186901	-0.17705	0.155831	0.261667	-0.103791	-0.0400255	-0.179394
pgWRKY8	-0.00485852	-0.370753	0.346796	0.0342928	0.0459857	0.135346	-0.0375129	0.137122	0.444227	0.284599	0.0601284	0.594026	0.16689	0.188993	0.397501	0.504628	-0.0682015	-0.0991407	0.147938	0.270974	0.319769	0.128765	0.23367	-0.210914	0.280921	0.0564282	-0.0979229	0.187783	0.227413	-0.130676	-0.312183	-0.161226	0.0850913	0.389513	0.243	0.408253	-0.193522	-0.118462	0.279582	0.413394	0.0286089	0.194661	-0.162427	-0.188969	0.132937	0.417719	0.382406	0.229825	-0.0947132
pgWRKY132	-0.031618	-0.411384	0.230102	6.77e-05	0.0149858	0.183093	-0.213275	0.509009	0.32338	0.149025	-0.0616107	0.68797	0.474457	0.444119	0.344753	0.511426	-0.288835	-0.359373	-0.159643	0.0756079	0.185329	0.0635138	0.171886	-0.215785	0.166648	-0.0896703	-0.166905	0.23388	0.203815	-0.232343	-0.32089	-0.247723	-0.243825	0.184942	0.430855	0.671345	-0.28448	-0.180669	0.487671	0.672559	0.115218	0.34216	-0.240226	-0.220283	-0.0438192	0.349163	0.478023	0.456137	-0.0140797
pgWRKY89	0.151156	-0.073626	0.104051	-0.0355637	0.0401245	0.149205	-0.259417	0.703367	0.0428252	-0.0481105	-0.0572141	0.686553	0.720929	0.579134	0.183965	0.384665	-0.219622	-0.280875	-0.18715	0.152525	0.0267493	0.0184997	0.101021	-0.0632034	0.0476674	-0.194609	-0.259013	0.16256	0.117074	-0.281376	-0.241531	-0.310192	-0.188082	-0.268558	0.540274	0.646176	-0.30918	-0.259158	0.459489	0.743973	0.217462	0.374945	-0.337095	-0.299937	-0.127469	0.121304	0.232139	0.45893	-0.0637855
pgWRKY103	-0.348622	-0.0288987	-0.172438	-0.281273	-0.208758	-0.196649	-0.271759	0.401955	0.108128	-0.104754	0.0179979	0.206581	0.532262	0.379429	0.047513	-0.0696281	0.0639079	0.242171	0.0730214	0.205645	-0.0732145	0.012951	-0.146969	-0.0207283	-0.0988453	-0.11894	-0.298586	-0.192195	-0.155511	-0.156626	0.163712	0.346067	-0.165801	-0.230424	0.552175	0.197377	-0.297686	-0.297953	-0.0506397	0.387997	0.325433	0.181277	-0.381801	-0.416133	-0.193828	-0.428451	0.172736	0.173528	-0.255831
pgWRKY55	-0.0536281	-0.0625988	-0.125853	-0.179432	-0.131308	-0.102634	-0.344934	0.514614	0.0321633	-0.154486	-0.143687	0.420004	0.579735	0.374295	0.104771	0.103493	-0.086411	-0.214853	-0.268883	0.0840386	-0.0957347	-0.0875939	-0.0667148	-0.25333	-0.150474	-0.255297	-0.184873	-0.0895101	-0.111613	-0.284387	-0.248711	-0.239162	-0.22331	-0.0799652	0.560753	0.40642	-0.281483	-0.187084	0.218067	0.644319	0.298433	0.345308	-0.255466	-0.25529	-0.148219	-0.150317	0.295925	0.234543	-0.297702
pgWRKY123	-0.368036	-0.10872	-0.361095	-0.324564	-0.266259	-0.353927	-0.293406	0.382649	-0.26571	-0.395762	-0.336194	0.340955	0.336743	0.333446	-0.131515	-0.127854	-0.386061	-0.105518	-0.173638	-0.217226	-0.407866	-0.364471	-0.394331	-0.246549	-0.378372	-0.33145	-0.33463	-0.279705	-0.357477	-0.193639	0.0144313	-0.0764689	-0.378833	-0.382608	0.534992	0.299054	-0.37805	-0.3287	0.0533368	0.43289	-0.00334687	-0.0275009	-0.401246	-0.421548	-0.280048	-0.457601	0.278441	0.473649	-0.196748
pgWRKY124	-0.333228	-0.0728801	-0.331223	-0.342648	-0.289047	-0.233729	-0.209235	0.325893	-0.290109	-0.342143	-0.378515	0.20164	0.264495	0.116937	-0.15349	-0.284154	-0.458795	-0.0916646	-0.282393	-0.129883	-0.404237	-0.409713	-0.3906	-0.30064	-0.401141	-0.364945	-0.21133	-0.277489	-0.323137	-0.195541	0.0496882	0.060742	-0.175826	-0.111607	0.580468	0.132318	-0.232331	-0.206093	-0.0566827	0.324491	-0.22482	-0.188434	-0.303552	-0.351552	-0.257536	-0.437515	0.338552	0.437361	-0.267977
pgWRKY135	-0.276283	-0.0180011	-0.316309	-0.36481	-0.301045	-0.311333	-0.30836	0.511021	-0.277875	-0.428462	-0.308208	0.421941	0.536902	0.435034	-0.299909	-0.179028	-0.238537	-0.130198	-0.237294	-0.0606963	-0.44744	-0.433975	-0.449776	-0.329408	-0.460356	-0.484526	-0.203228	-0.407583	-0.43931	-0.31132	0.0237647	-0.0291626	-0.164192	-0.277506	0.805055	0.301293	-0.233088	-0.194536	-0.0308991	0.533942	0.0115902	-0.0501244	-0.274228	-0.317486	0.0661423	-0.420199	0.0556278	0.345859	-0.307356
pgWRKY20	-0.162049	0.16369	-0.384848	-0.433566	-0.349719	-0.374169	-0.248479	0.456149	-0.396112	-0.45743	-0.34896	0.336217	0.434527	0.347563	-0.376354	-0.265373	-0.192543	-0.0986457	-0.26719	-0.0674169	-0.479159	-0.491054	-0.482484	-0.339373	-0.477264	-0.53502	-0.242243	-0.434951	-0.45417	-0.371998	0.0940806	0.000807427	-0.1666	-0.276384	0.762475	0.211166	-0.245919	-0.237453	-0.0830843	0.442578	-0.0713461	-0.130988	-0.352618	-0.40035	0.0219697	-0.449035	0.0430992	0.316646	-0.367363
pgWRKY35	-0.455888	-0.116421	-0.403181	-0.501814	-0.4391	-0.325265	-0.467211	0.612584	-0.210797	-0.503734	-0.392882	0.426355	0.579516	0.485401	-0.278446	-0.208205	-0.367294	-0.0949661	-0.139286	-0.153518	-0.509515	-0.44846	-0.522601	-0.317032	-0.477066	-0.496112	-0.24706	-0.465921	-0.504321	-0.37851	0.1125	0.201517	-0.175257	-0.296605	0.863871	0.356736	-0.274816	-0.242006	-0.0175861	0.589491	0.0327999	-0.0732588	-0.340654	-0.395736	-0.0365264	-0.444023	0.133552	0.420433	-0.394043
pgWRKY43	-0.309096	-0.0892714	-0.415364	-0.449174	-0.392521	-0.330566	-0.504411	0.665828	-0.292297	-0.517365	-0.415768	0.530278	0.625567	0.564004	-0.296672	-0.107178	-0.382675	-0.223475	-0.254022	-0.120151	-0.513045	-0.494781	-0.473342	-0.41603	-0.535491	-0.560311	-0.240354	-0.408181	-0.46146	-0.474141	0.0347111	-0.0226276	-0.21696	-0.34166	0.902997	0.432356	-0.297633	-0.227796	0.135657	0.67928	0.0597699	0.0145601	-0.273615	-0.298722	-0.0107143	-0.3995	0.195339	0.471933	-0.400612
pgWRKY99	-0.0289291	-0.0500352	-0.109148	-0.155578	-0.15417	0.084999	-0.376859	0.568554	-0.0472297	-0.192575	-0.175117	0.426955	0.399965	0.442413	-0.183003	0.16551	-0.238661	-0.255375	-0.0936698	-0.0310059	-0.139197	-0.167008	-0.101882	-0.109343	-0.16395	-0.24152	-0.118927	-0.0630436	-0.0729137	-0.366731	0.140106	0.0349579	-0.0429466	-0.299659	0.46071	0.402195	-0.15239	-0.104392	0.295035	0.443183	0.0662517	0.13423	-0.0512411	-0.00783968	0.172203	0.126343	0.0741753	0.254053	-0.148413
pgWRKY67	-0.168583	-0.12655	-0.297053	-0.293757	-0.248798	-0.182412	-0.51859	0.809157	-0.141754	-0.372964	-0.327752	0.615091	0.573338	0.53831	-0.0595554	0.0916748	-0.471827	-0.269814	-0.25882	-0.195507	-0.382777	-0.346556	-0.239605	-0.227192	-0.371272	-0.399352	-0.249624	-0.110161	-0.213848	-0.348354	-0.0376809	-0.151083	-0.38023	-0.426725	0.666812	0.555955	-0.314837	-0.242094	0.391429	0.72633	0.025305	0.115386	-0.285432	-0.265586	-0.13499	-0.233207	0.454923	0.807786	-0.147077
pgWRKY19	-0.211317	-0.177889	-0.267177	-0.282994	-0.24349	-0.0956073	-0.46076	0.806292	-0.26755	-0.440402	-0.371321	0.641131	0.695298	0.708633	-0.21213	0.0588757	-0.586043	-0.410676	-0.273844	-0.19652	-0.470098	-0.441281	-0.374224	-0.304073	-0.405832	-0.498246	-0.195835	-0.218991	-0.313873	-0.389666	-0.139315	-0.168145	-0.320394	-0.36581	0.851447	0.631818	-0.248099	-0.181675	0.363976	0.756261	-0.0616335	-0.00428435	-0.204184	-0.193822	-0.0465466	-0.183545	0.209564	0.605289	-0.183546
pgWRKY60	-0.335844	-0.271788	-0.236624	-0.268704	-0.217016	-0.0885469	-0.513442	0.761631	-0.216312	-0.385999	-0.346146	0.598236	0.784047	0.752669	-0.0921382	0.110786	-0.540726	-0.382977	-0.409088	-0.242716	-0.364942	-0.319711	-0.310429	-0.328088	-0.358296	-0.444529	-0.167127	-0.168012	-0.257671	-0.336794	-0.174831	-0.143333	-0.381332	-0.393614	0.842839	0.699843	-0.26277	-0.15762	0.363367	0.815506	0.140153	0.170878	-0.239151	-0.254554	-0.170256	-0.173095	0.32754	0.603618	-0.155008
pgWRKY28	-0.349847	-0.257199	-0.187758	-0.30467	-0.231385	0.0026652	-0.480996	0.699536	-0.140758	-0.345848	-0.318263	0.525407	0.741346	0.64566	-0.133521	0.0408935	-0.469098	-0.262764	-0.260214	-0.132846	-0.329593	-0.292894	-0.299195	-0.273899	-0.31363	-0.433613	-0.0629316	-0.218512	-0.250029	-0.307914	-0.0918639	0.0512454	-0.131495	-0.352306	0.857881	0.560761	-0.134869	-0.0543278	0.234307	0.716405	0.0646456	0.083533	-0.187749	-0.253019	-0.0103952	-0.169485	0.228325	0.478378	-0.204868
pgWRKY131	-0.25702	-0.223871	-0.12207	-0.22409	-0.166178	-0.0510028	-0.40005	0.643254	-0.0735	-0.299275	-0.254302	0.619465	0.760066	0.637046	-0.0514284	0.11738	-0.386408	-0.294009	-0.256283	-0.0234051	-0.271615	-0.258202	-0.261605	-0.312774	-0.262213	-0.383484	-0.157243	-0.208708	-0.245073	-0.296743	-0.251391	-0.161725	-0.138475	-0.221876	0.844556	0.572118	-0.237635	-0.151623	0.23063	0.767681	0.120495	0.138878	-0.221379	-0.256622	-0.010045	-0.172559	0.153374	0.386307	-0.247678
pgWRKY88	-0.259127	-0.199946	-0.129148	-0.210903	-0.162784	-0.0589384	-0.392847	0.646345	-0.0765815	-0.279828	-0.167245	0.558734	0.730219	0.642561	-0.0746344	0.0882494	-0.289662	-0.147456	-0.133104	0.0830142	-0.254557	-0.215286	-0.235356	-0.243622	-0.286217	-0.331015	-0.157267	-0.203895	-0.237024	-0.285874	-0.0936045	-0.0511181	-0.109734	-0.273387	0.812639	0.511876	-0.219988	-0.145373	0.225805	0.692708	0.201655	0.168046	-0.178531	-0.196915	0.00785151	-0.186722	0.162796	0.357906	-0.242596
pgWRKY32	-0.0860511	0.00810645	-0.123967	-0.250779	-0.183518	-0.0248106	-0.360912	0.675315	-0.138871	-0.306852	-0.247209	0.550955	0.651633	0.485211	-0.0665838	0.0732809	-0.327562	-0.23859	-0.210382	-0.0593798	-0.250509	-0.20778	-0.211243	-0.117853	-0.178905	-0.333525	-0.258844	-0.138351	-0.187727	-0.322116	-0.0798125	-0.0702627	-0.0937991	-0.333759	0.640631	0.496656	-0.266578	-0.256475	0.18323	0.653885	0.0751056	0.110836	-0.339392	-0.335807	-0.0841246	-0.0779201	0.0579223	0.424253	-0.221467
pgWRKY106	-0.20904	-0.0426534	-0.275191	-0.261368	-0.180727	-0.121665	-0.398527	0.60593	-0.215164	-0.345003	-0.327596	0.462151	0.76252	0.552245	-0.118853	-0.0196092	-0.402753	-0.329725	-0.473356	-0.0993325	-0.33128	-0.313638	-0.297007	-0.317632	-0.321636	-0.440499	-0.209999	-0.217918	-0.239878	-0.315972	-0.24498	-0.180975	-0.238115	-0.35028	0.834069	0.45034	-0.27144	-0.199398	0.16006	0.707202	0.0290834	0.0804074	-0.267927	-0.301508	-0.183431	-0.408154	0.1727	0.403106	-0.260918
pgWRKY58	-0.13472	-0.0942304	-0.218182	-0.220231	-0.1333	0.0138699	-0.387427	0.602266	-0.0471133	-0.298686	-0.331818	0.449031	0.693904	0.448234	-0.0936907	0.0651564	-0.41017	-0.279862	-0.364994	-0.145624	-0.244055	-0.208234	-0.186089	-0.156478	-0.211567	-0.331563	-0.195266	-0.117544	-0.128535	-0.2831	-0.121829	-0.10041	-0.122776	-0.461793	0.659082	0.408599	-0.256504	-0.189755	0.184048	0.632916	0.00789086	0.114836	-0.264856	-0.297968	-0.122142	-0.315458	0.109355	0.423034	-0.153877
pgWRKY120	0.18544	0.0730891	-0.221157	-0.239288	-0.150228	-0.159838	-0.328287	0.59908	-0.325757	-0.352594	-0.370819	0.582323	0.455771	0.515788	0.00956618	0.212169	-0.530982	-0.545794	-0.311052	-0.226029	-0.343724	-0.341981	-0.174656	-0.283125	-0.185076	-0.477133	-0.283406	0.0156159	-0.112861	-0.400441	-0.336142	-0.471971	-0.441472	-0.235817	0.45183	0.556722	-0.311193	-0.28703	0.535332	0.630374	-0.0530073	0.0966117	-0.423954	-0.396486	-0.314294	-0.160407	0.219833	0.582849	-0.12943
pgWRKY14	-0.294595	-0.0196423	-0.483744	-0.478409	-0.415308	-0.286271	-0.576717	0.527929	-0.481164	-0.570865	-0.606809	0.431454	0.512279	0.615365	-0.322312	-0.0375608	-0.682291	-0.534394	-0.606788	-0.434686	-0.537647	-0.583989	-0.508582	-0.605833	-0.520258	-0.667459	-0.140373	-0.339356	-0.400448	-0.536774	-0.0944056	-0.0831617	-0.289721	-0.257683	0.820918	0.492714	-0.223272	-0.134635	0.297084	0.628086	-0.0719801	-0.0701233	-0.252343	-0.309113	-0.151099	-0.328312	0.23427	0.468849	-0.376144
pgWRKY26	-0.279227	-0.0227311	-0.0790492	-0.0976591	-0.213489	0.0862253	-0.100789	-0.261359	0.184173	-0.0365292	-0.049319	-0.357586	-0.425729	-0.364645	-0.172759	-0.248913	-0.0126747	0.0269788	0.519363	-0.271153	-0.0846518	-0.0175999	-0.169922	0.268179	0.142828	0.192672	0.10928	-0.239224	-0.171598	0.0459883	0.0974362	0.544255	0.347457	0.115142	-0.359391	-0.333401	0.232001	0.11707	-0.414025	-0.422262	-0.377504	-0.489462	0.342646	0.367029	0.207969	0.215317	-0.47217	-0.433583	-0.121157
pgWRKY45	-0.179898	0.0934747	-0.0328793	0.0791555	-0.0514423	0.102343	0.117135	-0.433523	0.197672	0.070477	0.156725	-0.584049	-0.509445	-0.521796	-0.192832	-0.347214	0.262722	0.290351	0.551475	-0.0484635	0.0339454	0.137603	-0.0630131	0.427704	0.146696	0.384894	0.0904348	-0.189014	-0.103222	0.21942	0.282054	0.529389	0.400656	0.0484448	-0.529273	-0.572837	0.225952	0.106664	-0.555209	-0.646101	-0.223824	-0.389642	0.410548	0.468909	0.198754	0.0927139	-0.571671	-0.651046	-0.0298758
pgWRKY113	0.266346	0.520518	-0.163083	0.0107799	0.000616845	-0.178205	0.335641	-0.429738	-0.049211	0.0409895	-0.00737716	-0.306391	-0.433899	-0.54468	-0.245369	-0.259369	0.281973	0.300419	0.0940765	0.0266846	0.0404123	-0.0448983	-0.0410484	0.232579	0.0772868	0.208461	-0.313195	-0.106451	0.00440829	0.0100022	0.238621	0.0781245	0.220792	-0.224996	-0.353999	-0.540891	-0.196595	-0.310829	-0.516076	-0.478932	-0.44978	-0.423475	-0.0814106	-0.0304969	-0.0235773	-0.201664	-0.34666	-0.241453	-0.0865532
pgWRKY23	0.0873473	0.435623	-0.281036	-0.128275	-0.126446	-0.160157	0.108338	-0.0998351	-0.081383	-0.124142	0.00700697	-0.306102	-0.167061	-0.252677	-0.229393	-0.297615	0.211604	0.47312	0.221088	0.175112	-0.0304596	0.0418382	-0.0998665	0.272852	-0.0679144	0.189351	-0.446435	-0.151462	-0.102209	-0.111905	0.618349	0.362942	0.119325	-0.342005	-0.158122	-0.375778	-0.356202	-0.439987	-0.312381	-0.313264	0.0718268	-0.0684861	-0.276295	-0.196205	-0.275905	-0.301002	-0.209387	-0.279273	-0.252604
pgWRKY4	-0.0596896	0.309085	-0.105268	-0.108845	-0.113454	-0.157148	0.165056	-0.343543	0.0833363	0.040975	0.0505464	-0.331973	-0.350425	-0.463709	-0.131334	-0.263067	0.370161	0.496416	0.0718935	0.186463	0.157668	0.110495	-0.0271446	0.100103	-0.0102244	0.221081	-0.239062	-0.158248	-0.0576965	0.0168902	0.606287	0.40147	0.288515	-0.0019748	-0.207173	-0.456017	-0.21624	-0.247768	-0.469218	-0.381559	0.133788	0.0072463	-0.215391	-0.219741	0.0134563	-0.137887	-0.0907604	-0.362541	-0.241473
pgWRKY34	0.153942	0.0800478	0.239091	0.388941	0.244411	0.440556	0.171231	-0.269457	0.31861	0.275789	0.308756	-0.371501	-0.436886	-0.403051	0.00178945	-0.0142593	0.219048	0.0284817	0.453856	0.0811981	0.251223	0.295668	0.24062	0.486487	0.341253	0.490217	0.194665	0.131562	0.19803	0.314643	-0.0133022	0.0889439	0.352291	0.0862823	-0.616388	-0.345296	0.269268	0.212777	-0.166152	-0.477504	-0.184719	-0.15237	0.530667	0.636614	0.302282	0.434059	-0.444878	-0.607079	0.167322
pgWRKY83	-0.0595758	0.114493	0.199172	0.518978	0.431545	0.3374	0.404204	-0.390941	0.148587	0.253009	0.375113	-0.483745	-0.275525	-0.203563	0.0591109	-0.0778081	0.0719202	0.290523	0.0796618	0.00559309	0.259312	0.369825	0.164535	0.518038	0.266507	0.630088	-0.0105597	0.183953	0.209109	0.638831	0.0698402	0.022021	0.0449943	-0.205774	-0.536179	-0.297797	0.0262617	-0.000269884	-0.20685	-0.491965	-0.0249932	-0.104569	0.221972	0.28805	-0.153111	0.00492612	-0.307805	-0.428087	0.407339
pgWRKY51	0.023243	0.0837482	0.307101	0.235064	0.25719	0.0953967	0.611353	-0.416108	0.356126	0.461944	0.502859	-0.360554	-0.348007	-0.421437	0.210755	-0.129011	0.59117	0.687363	0.5487	0.473216	0.426036	0.444416	0.255838	0.500618	0.415237	0.5319	-0.177915	0.132613	0.229787	0.481692	0.273234	0.283511	0.0341263	0.0964108	-0.419634	-0.396913	-0.107201	-0.191965	-0.420249	-0.492257	0.0621879	0.00419478	-0.235515	-0.241264	-0.0727137	-0.0322007	-0.0598045	-0.389007	0.210793
pgWRKY71	0.294621	0.321416	0.0411358	0.100976	0.122884	-0.0548549	0.574359	-0.333099	0.140092	0.188781	0.336834	-0.545976	-0.35123	-0.450992	-0.00352058	-0.32059	0.600053	0.755069	0.348362	0.366867	0.200021	0.299263	0.135953	0.406864	0.132024	0.386773	-0.146815	0.0265041	0.0614951	0.275121	0.467303	0.257297	0.0181256	0.105197	-0.429876	-0.499427	-0.0957409	-0.171518	-0.35807	-0.528538	0.192125	0.0327279	-0.221693	-0.206601	-0.194088	-0.153054	-0.105888	-0.405215	0.0521776
pgWRKY44	-0.16245	0.249694	-0.0184233	0.189177	0.145916	0.00725822	0.357455	-0.141687	-0.0275535	0.0495396	0.234481	-0.290679	-0.191002	-0.220589	-0.224695	-0.386547	0.183208	0.3278	0.170335	0.105521	-0.0464444	0.0131838	-0.162915	0.372215	-0.0123255	0.283301	-0.191056	-0.178992	-0.132962	0.430865	0.207473	0.108011	-0.0540764	-0.257262	-0.0925281	-0.332059	-0.107369	-0.175201	-0.472146	-0.335544	-0.23189	-0.31254	-0.0210359	0.0210812	0.0699356	-0.291464	-0.290511	-0.271107	0.143759
pgWRKY6	-0.198681	-0.00880398	0.180713	0.255598	0.265548	0.1574	0.372871	-0.0822158	0.317175	0.258003	0.397576	-0.184282	-0.0546724	-0.0594975	0.178305	-0.101118	0.201554	0.475915	0.462513	0.212462	0.207174	0.335848	0.085589	0.548808	0.314034	0.496008	-0.252662	0.0623808	0.101482	0.557529	0.0591481	0.157772	-0.195191	-0.250836	-0.196259	-0.11232	-0.209584	-0.257131	-0.239516	-0.200263	0.023177	-0.0462507	-0.244502	-0.233306	-0.208398	-0.187063	-0.0581142	-0.182564	0.272005
pgWRKY118	0.484204	-0.168284	0.640554	0.761964	0.810655	0.699304	0.472297	0.482871	0.467007	0.663509	0.714234	0.310533	0.532802	0.513547	0.62375	0.621841	0.129328	0.100069	0.192522	0.531193	0.608804	0.707847	0.732908	0.714433	0.66731	0.581906	-0.214052	0.836521	0.791196	0.537966	-0.38161	-0.536757	-0.613533	-0.389696	-0.144936	0.5402	-0.241321	-0.211544	0.671534	0.308961	0.263762	0.556841	-0.19986	-0.0676503	-0.398273	0.254597	0.335299	0.297841	0.802731
pgWRKY12	0.474263	-0.32241	0.610231	0.69663	0.743364	0.589714	0.3706	0.349	0.500508	0.595484	0.470192	0.547627	0.553011	0.403681	0.587919	0.715276	0.0378031	-0.145497	0.00599504	0.420253	0.556774	0.516594	0.669274	0.391985	0.577988	0.414782	-0.146446	0.71891	0.7118	0.361183	-0.69527	-0.81916	-0.390739	-0.300303	0.00464792	0.555448	-0.236815	-0.1435	0.573401	0.473475	0.0471345	0.458637	-0.0679811	0.0204329	-0.186731	0.286565	0.314407	0.357788	0.63879
pgWRKY36	0.58644	-0.321156	0.654542	0.612302	0.671327	0.484178	0.400963	0.264342	0.598798	0.706483	0.543573	0.553573	0.412738	0.359494	0.778677	0.880758	0.179714	-0.00371212	0.317317	0.497749	0.711798	0.683612	0.820315	0.506255	0.792016	0.513589	-0.347919	0.876518	0.849645	0.215083	-0.526801	-0.641626	-0.475594	-0.210345	-0.26472	0.570229	-0.379293	-0.356317	0.668297	0.365384	0.197115	0.575054	-0.290601	-0.154028	-0.420748	0.424446	0.363907	0.391168	0.630777
pgWRKY5	0.494074	-0.282025	0.812196	0.717862	0.741575	0.532759	0.557362	-0.0520105	0.70639	0.862553	0.676084	0.390628	0.176946	0.0892854	0.804235	0.816318	0.375928	0.121921	0.337434	0.576644	0.880994	0.794862	0.868919	0.541157	0.900716	0.684148	-0.247479	0.844731	0.878731	0.411851	-0.484444	-0.544565	-0.219051	0.00141756	-0.441306	0.346426	-0.266673	-0.258737	0.386653	0.128977	0.175548	0.509014	-0.174036	-0.0645757	-0.212115	0.540538	0.218882	0.115721	0.642375
pgWRKY80	0.314711	-0.230104	0.672509	0.609609	0.65875	0.528111	0.608424	-0.109748	0.760849	0.811132	0.726059	0.0278891	0.0394966	-0.0202763	0.696959	0.511945	0.469036	0.428546	0.624747	0.544644	0.79078	0.830566	0.749224	0.757049	0.886443	0.770027	-0.196073	0.688852	0.756295	0.59072	-0.253881	-0.150562	-0.25815	-0.102478	-0.523744	0.112566	-0.187698	-0.213752	0.184895	-0.113899	0.17439	0.374307	-0.234048	-0.182083	-0.280682	0.295074	0.164977	-0.0835178	0.633738
pgWRKY130	0.476416	-0.239563	0.756767	0.610878	0.66169	0.570208	0.594042	-0.120532	0.713362	0.818127	0.61039	0.198441	0.0241691	-0.00997744	0.773428	0.673815	0.301535	0.171756	0.463561	0.454143	0.803527	0.756589	0.791982	0.586562	0.940582	0.663521	-0.134305	0.776852	0.822863	0.472139	-0.498077	-0.358181	-0.194825	0.114499	-0.523173	0.242591	-0.138469	-0.161404	0.334969	-0.00866191	0.0271065	0.325687	-0.212939	-0.167793	-0.258824	0.515346	0.19853	0.0320825	0.611571
pgWRKY30	0.489801	-0.170805	0.617746	0.547165	0.604099	0.424657	0.641862	-0.249071	0.618009	0.735006	0.534554	0.0895128	-0.0415763	-0.0899062	0.6897	0.571314	0.339253	0.253432	0.438634	0.431663	0.74261	0.701208	0.713134	0.538388	0.855082	0.651472	-0.239468	0.691928	0.739877	0.406228	-0.418503	-0.364878	-0.223118	0.0584453	-0.555214	0.129689	-0.245616	-0.266703	0.233872	-0.0944832	0.0404499	0.29583	-0.280885	-0.228584	-0.397737	0.365579	0.164316	-0.0571104	0.514809
pgWRKY128	0.633314	0.0736754	0.714861	0.847325	0.879266	0.630768	0.887369	-0.225521	0.494905	0.828952	0.792458	-0.145387	-0.0554367	-0.128177	0.589087	0.422574	0.468338	0.400968	0.295309	0.579401	0.800345	0.819951	0.79987	0.805994	0.831903	0.83834	-0.170042	0.800298	0.840222	0.730247	-0.266989	-0.447073	-0.254568	-0.130652	-0.667565	-0.0168622	-0.14702	-0.182034	0.187753	-0.282734	0.0725239	0.316986	-0.138774	-0.0388813	-0.349578	0.308083	0.0574538	-0.173556	0.774131
pgWRKY40	0.369458	0.000997647	0.702902	0.781092	0.823856	0.649573	0.761231	-0.244666	0.513551	0.756301	0.665756	-0.0337593	-0.0216834	-0.0958549	0.55921	0.420653	0.267391	0.314697	0.189835	0.450497	0.754922	0.727736	0.67283	0.687315	0.79418	0.790143	-0.150075	0.674242	0.749256	0.775802	-0.335778	-0.39721	-0.109821	-0.182313	-0.502266	0.0339422	-0.158774	-0.162967	0.0952275	-0.185358	-0.0328111	0.213785	-0.167683	-0.134012	-0.238828	0.270452	0.0538973	-0.142407	0.694874
pgWRKY33	0.421174	-0.28783	0.73385	0.815612	0.818113	0.80418	0.470184	0.0203674	0.696266	0.795783	0.704273	0.0404656	0.124274	0.123415	0.673212	0.643663	0.234882	0.0568766	0.373542	0.386873	0.764012	0.81924	0.838444	0.735294	0.857173	0.736445	0.083726	0.835169	0.865159	0.647978	-0.480512	-0.406259	-0.249578	-0.153136	-0.561456	0.240696	0.0522131	0.0816746	0.472156	-0.033546	0.133886	0.433687	0.130049	0.210658	-0.14968	0.468338	0.121243	-0.071457	0.810613
pgWRKY46	0.312743	-0.299641	0.823585	0.758437	0.745782	0.716195	0.543325	-0.155803	0.732925	0.825889	0.707134	0.0889723	-0.00849596	-0.0425504	0.746333	0.605182	0.297186	0.137376	0.506859	0.419789	0.800606	0.81245	0.777472	0.693378	0.931029	0.787083	0.0235337	0.733515	0.778545	0.669861	-0.551125	-0.347648	-0.0713855	0.0728091	-0.600843	0.18814	0.0229363	0.0121633	0.245286	-0.0809771	0.0591104	0.307101	0.060856	0.123396	-0.1138	0.606694	0.0505208	-0.154499	0.674757
pgWRKY18	0.275743	-0.19015	0.472258	0.535388	0.553813	0.692518	0.248134	0.00178314	0.5172	0.507615	0.437336	-0.135963	-0.101456	0.00305408	0.445114	0.368973	0.0705382	-0.0274143	0.34776	0.14342	0.473932	0.543353	0.566449	0.523838	0.597102	0.489916	0.302603	0.545414	0.576373	0.574847	-0.39021	-0.240571	-0.136249	-0.0647995	-0.497336	0.0927054	0.235558	0.292604	0.412507	-0.111482	0.0446489	0.266463	0.169967	0.155033	-0.00134093	0.350615	0.150475	-0.174758	0.557597
pgWRKY104	0.377468	-0.129457	0.225091	0.280771	0.370877	0.209728	0.221339	-0.0872417	0.335195	0.403771	0.224177	0.0949719	0.176699	0.0414289	0.312725	0.410414	0.255765	0.103707	0.0899921	0.275143	0.426537	0.370233	0.498145	0.222005	0.39116	0.228128	-0.0601741	0.446467	0.526062	0.0726724	-0.221771	-0.28159	-0.114781	-0.313927	-0.17955	0.0521614	-0.103531	-0.0605816	0.224515	0.0457409	0.052206	0.294082	-0.0601808	-0.0601247	-0.167958	-0.0288359	0.174323	0.107607	0.326815
pgWRKY76	0.473081	-0.185457	0.432792	0.428379	0.500975	0.259285	0.326236	-0.037771	0.242657	0.488757	0.366583	0.220379	0.270775	0.202155	0.470711	0.589639	0.231585	0.0296294	0.0617049	0.315579	0.504956	0.483709	0.611512	0.293179	0.498729	0.270619	-0.0912439	0.650644	0.642316	0.120872	-0.285464	-0.41129	-0.232922	-0.214396	-0.277066	0.244775	-0.0845926	-0.0902516	0.394736	0.0882386	0.184541	0.409866	-0.081477	-0.0186525	-0.279488	0.180853	0.118056	0.245279	0.540164
pgWRKY127	0.307273	-0.216824	0.52578	0.327304	0.307659	0.343002	0.210122	-0.0689865	0.642428	0.593808	0.390034	0.253399	-0.139456	-0.0568831	0.632869	0.582187	0.248592	-0.0160773	0.427193	0.399113	0.624419	0.50394	0.580089	0.186779	0.657884	0.42922	-0.0824845	0.493871	0.536951	0.137541	-0.380065	-0.260124	-0.0706558	0.454839	-0.362046	0.223215	-0.14263	-0.106437	0.362106	0.0815397	0.156909	0.367369	-0.104634	-0.0517324	-0.0403034	0.594401	0.318216	-0.117307	0.14111
pgWRKY102	0.300506	0.0874253	0.359188	0.218958	0.246808	0.336863	0.345341	-0.108422	0.393705	0.355449	0.2708	-0.0889749	-0.222675	-0.298823	0.369746	0.168005	0.176337	0.139365	0.422589	0.135376	0.375893	0.422983	0.355069	0.514975	0.588536	0.412109	-0.131603	0.335099	0.354483	0.296423	-0.113815	0.00978964	0.0206197	0.119189	-0.531411	-0.0616987	-0.063671	-0.158771	-0.00280707	-0.204158	-0.0616198	0.058226	-0.259177	-0.231212	-0.172819	0.319602	-0.116755	-0.174816	0.23517
pgWRKY122	0.424709	0.271429	0.274827	0.352073	0.362338	0.364258	0.352616	0.148894	0.459553	0.432852	0.523317	-0.0911912	-0.0265387	-0.0716224	0.301428	0.179853	0.433301	0.371076	0.548858	0.488764	0.462287	0.55133	0.457502	0.712789	0.550556	0.572373	-0.370909	0.382955	0.436634	0.283538	0.114504	-0.00998636	-0.19884	-0.240945	-0.404715	-0.0387874	-0.315439	-0.376613	0.123266	-0.131347	0.193926	0.287504	-0.287547	-0.158447	-0.24035	0.137826	-0.0133008	-0.264454	0.21924
pgWRKY64	0.270819	-0.0400008	0.416461	0.418771	0.409155	0.278455	0.60982	-0.200569	0.5	0.500079	0.505226	-0.164782	-0.0299569	-0.163877	0.410278	0.181254	0.435511	0.515261	0.37618	0.381677	0.536823	0.613345	0.431698	0.579445	0.566346	0.668777	-0.297216	0.381857	0.405208	0.392051	-0.00311089	-0.0190229	-0.132116	0.0762287	-0.457093	-0.0432918	-0.272947	-0.322061	-0.0960258	-0.210843	0.212611	0.221261	-0.236831	-0.151128	-0.376331	0.235507	-0.0470306	-0.255924	0.324578
pgWRKY100	0.108757	0.180791	0.135484	0.432322	0.479429	0.0591552	0.411745	-0.0263097	0.244638	0.410343	0.459393	0.000863869	0.182986	0.136708	0.261916	0.186344	0.324079	0.432521	-0.0677686	0.365762	0.42798	0.418555	0.337763	0.416685	0.299329	0.517853	-0.508563	0.342596	0.408626	0.423039	0.0275713	-0.279126	-0.49511	-0.599419	-0.0932323	0.0317691	-0.544698	-0.502494	0.0221587	0.00889356	0.186818	0.281898	-0.37459	-0.298074	-0.437591	-0.366062	0.287719	0.104667	0.380468
pgWRKY39	0.143182	0.11687	-0.00226936	0.222736	0.279803	0.140145	0.248198	0.260463	-0.0259926	0.0511408	0.180198	0.00325317	0.310484	0.306479	0.0255576	-0.0026387	0.0448703	0.217374	-0.166322	0.171052	0.0756237	0.148848	0.0703326	0.197602	-0.00202529	0.186929	-0.239389	0.118278	0.0998085	0.235876	-0.0174562	-0.296283	-0.448576	-0.430268	0.178569	0.21282	-0.335015	-0.244492	0.182612	0.198163	0.233099	0.261999	-0.298357	-0.274526	-0.364335	-0.197166	0.266715	0.0442624	0.163144
pgWRKY3	0.230297	0.138606	0.10473	0.131036	0.223255	0.339486	-0.0576101	0.294524	0.144472	0.0718186	0.0806095	0.0117528	0.182203	0.049905	0.202761	0.0599673	-0.0908696	-0.112641	-0.114062	0.0589443	0.0651417	0.13716	0.209884	0.162017	0.134795	0.00452927	0.221568	0.199126	0.207625	0.259314	-0.30315	-0.23257	-0.0375974	-0.131025	0.0213237	0.0706089	0.161037	0.209298	0.285945	0.191814	0.0334884	0.184771	-0.0640488	-0.14489	-0.00800835	-0.111188	0.190356	0.106812	0.143994
pgWRKY56	0.335262	-0.230332	0.323996	0.308076	0.378437	0.463715	0.11186	0.473484	0.134815	0.160031	0.137379	0.396092	0.418185	0.445659	0.187564	0.376684	-0.156969	-0.309788	0.0171722	0.0335137	0.100484	0.132857	0.258873	0.196878	0.236732	-0.00281384	0.158211	0.337919	0.286144	0.185579	-0.537236	-0.550965	-0.319243	-0.263061	0.151665	0.53054	0.0769434	0.152788	0.523236	0.430079	-0.0429901	0.221252	-0.00937836	-0.0188315	0.0583829	0.294211	0.152356	0.288738	0.421831
[truncated: 41 more columns]

## Sheet: Table S7
Table S7 The expression of UGTs in different tissues of ginseng
Name	GeneID	Fiber root	Leg root	Main root epiderm	Main root cortex	Rhizome	Arm root	Stem	Leaf peduncle	Leaflet pedicel	Leaf blade	Fruit peduncle	Fruit pedicel	Fruit flesh	Seed
pgUGT1	Pg_S5237.4	0.80477	1.08031	1.15862	0.908465	2.19607	0.801296	0.723377	3.17034	1.63888	4.94238	1.38721	0.734898	1.39609	1.94865
pgUGT10	Pg_S0450.20	20.1682	19.5986	13.5176	4.50157	7.7686	25.7218	1.44203	12.4944	21.2986	10.0824	8.09489	12.3111	11.1323	2.29912
pgUGT100	Pg_S4800.2	0.509479	0.171607	0	0	0.173287	0.221753	0	0.87752	1.27649	1.67882	0.903619	10.5124	71.4923	5.17117
pgUGT101	Pg_S5977.4	70.9868	81.9491	85.0923	106.326	106.646	89.0137	19.5577	75.4248	34.6549	59.4174	7.23855	15.7672	0.860303	3.83731
pgUGT102	Pg_S6621.3	0	0	0	0	0	0	0	0	0	0	0	0	0	0
pgUGT103	Pg_S5312.5	0	0	0.184386	0	0	0	0	0	0	0	0	0	0	0
pgUGT104	Pg_S5370.2	2.04288	2.58042	4.79402	1.81237	18.7604	4.22356	10.2429	10.3799	11.3029	15.146	5.79724	25.7601	32.2155	4.89575
pgUGT105	Pg_S8923.1	3.31968	4.47273	6.08472	0.402748	12.6806	2.44522	15.8665	17.945	17.061	33.8681	23.0078	62.7609	81.1417	21.0229
pgUGT106	Pg_S1790.2	4.35173	4.48374	2.95742	1.81678	2.61194	7.13071	11.8786	24.5141	19.454	1.4761	16.8894	11.2684	3.79932	2.0208
pgUGT107	Pg_S5370.3	0.255984	0.172451	0.184839	0.201864	0.522389	0.222835	0.603996	2.64541	2.99292	5.48266	0.726425	6.10374	2.59044	0
pgUGT108	Pg_S0069.7	2.82272	1.90164	1.66764	1.4165	3.31652	1.78704	8.67849	19.4471	20.1442	58.9763	33.8614	9.64889	12.1183	3.47269
pgUGT109	Pg_S8923.2	10.7777	6.74219	3.15	1.82121	6.28394	8.26505	8.88031	9.54677	9.42919	27.0572	9.10253	45.185	16.6194	7.81355
pgUGT11	Pg_S1171.33	3.2185	4.33177	13.4669	9.65038	14.9001	3.5497	12.8256	5.76632	11.8408	7.60836	14.6154	49.3288	60.073	14.7692
pgUGT110	Pg_S1305.9	0	0	0	0	0	0	0	0.177226	0	0.2119	0	0	0	0
pgUGT111	Pg_S2820.10	6.43103	4.85251	10.9593	4.86845	7.87411	5.82211	3.43945	6.2029	6.44466	5.29751	8.94237	6.84171	9.54494	15.3752
pgUGT112	Pg_S0684.30	28.1083	30.2296	32.4007	37.6196	32.626	32.5493	33.8707	16.3448	21.75	7.00981	15.0016	14.4269	25.0519	15.7038
pgUGT113	Pg_S2229.7	0	0	1.11727	0	0.701635	1.12239	0.405638	4.61919	3.01486	0.212418	1.28062	46.5918	137.959	12.214
pgUGT114	Pg_S1444.4	0.5183	0.872994	1.68424	0.408703	8.81359	3.60939	0	0.357078	0.649213	1.06731	0	8.08131	13.9866	66.0471
pgUGT115	Pg_S1468.16	0.259793	0	0	0	0.53012	0.678435	2.04328	7.51722	13.884	34.4521	4.23904	42.1755	0.876329	0
pgUGT116	Pg_S2365.2	119.953	115.034	113.794	77.3671	105.738	140.136	113.377	251.36	269.498	442.413	167.769	202.447	137.536	36.7822
pgUGT117	Pg_S5520.7	1.31527	1.06348	1.51979	0.207419	1.25239	1.1449	0.620679	1.81226	3.2946	1.29994	1.11971	2.17166	1.0648	0.29663
pgUGT118	Pg_S5615.4	0	0	0	0	0	0	0	0	0	0	0	0	0	0
pgUGT119	Pg_S5731.9	6.64308	6.26704	5.94927	1.88563	7.77089	8.55808	11.4946	9.33616	12.6455	17.726	9.991	9.99427	2.33047	0.299629
pgUGT12	Pg_S2820.9	2.05304	2.1499	13.663	2.15952	9.62616	2.5819	5.74123	4.24388	3.05055	9.40234	10.8439	17.5581	4.92463	1.54414
pgUGT120	Pg_S3014.11	0	0	0	0	0	0	0	0	0	0	2.07887	0.977551	2.51611	2.10271
pgUGT121	Pg_S7260.1	14.301	14.7294	23.9721	9.14781	17.0651	15.7362	4.45665	13.5698	7.88384	18.2203	1.9142	0.990242	2.00241	0.304241
pgUGT122	Pg_S0490.11	12.9853	9.29821	12.8965	15.57	16.925	16.0122	4.04262	5.0319	7.45238	14.0344	5.75741	11.1692	7.8478	8.8457
pgUGT123	Pg_S4418.12	0.271931	0.366542	1.17853	0.21439	0.55475	0.473388	1.28324	0	1.36196	0.895668	1.15745	0.748513	2.38491	0.919805
pgUGT124	Pg_S5015.2	0	0.18472	0	0	0	0	0.215552	0	0.686281	0.225662	0	0	0.554682	1.23599
pgUGT125	Pg_S5977.5	3.03856	4.46859	0.598644	2.17768	2.81738	5.28951	0	0	0	0	0	0.253484	0	0
pgUGT126	Pg_S5520.6	0	0	0	0	0	0	0	0	0	0	0	0	0	0
pgUGT127	Pg_S3083.28	1.11079	1.3103	0.802449	0	0.944078	0.96682	3.49455	4.97381	10.1978	6.17306	6.50087	10.9581	3.93424	20.3501
pgUGT128	Pg_S1116.15	0	0	0	0	0	0	0	0	0	0	0	0	0	0
pgUGT129	Pg_S3615.9	0	0	0	0.226698	0	0	0	0	0	0	0	0	0	0
pgUGT13	Pg_S3672.11	6.85839	6.92556	0.659903	0.180352	4.20114	11.3453	0.899024	0.315047	4.58574	1.88455	1.29762	12.1501	11.7215	31.7238
pgUGT130	Pg_S2211.5	0	0	0	0	0	0	0	0	0.240626	0	0	0.264747	0	0
pgUGT131	Pg_S0808.19	0.289195	0.194995	0.417943	0.227944	0.393175	1.00678	0	0.199211	0	0	0	0	0	0
pgUGT132	Pg_S4174.7	56.2808	51.9119	66.3792	45.0486	72.35	72.8389	12.8437	36.5587	25.5446	36.2404	3.72342	5.62213	0	1.3148
pgUGT133	Pg_S1993.6	2.06425	2.98301	1.91804	2.09175	3.207	1.53988	2.55128	3.04696	2.70598	1.94148	3.7653	2.43686	3.58103	1.32954
pgUGT134	Pg_S0247.24	8.77419	7.1427	16.4019	9.06038	11.7201	10.2689	8.80461	15.6302	14.3832	5.47676	9.01383	5.83515	1.63294	6.81977
pgUGT135	Pg_S2820.13	2.42047	1.22446	2.18692	2.86117	1.43931	2.89636	0.237963	0.208403	0	0	0.214615	0.277864	0.408234	2.72791
pgUGT136	Pg_S0014.6	10.1011	16.5185	9.07185	9.16579	5.61608	18.38	2.88892	5.06004	7.91303	4.78478	3.69105	1.96799	1.65202	7.58904
pgUGT137	Pg_S1183.1	0	0.213395	0	0	0.214865	0.275206	2.23864	10.8913	11.8646	33.8164	12.3378	12.785	6.18744	1.42544
pgUGT138	Pg_S4691.7	0.324085	0.218721	0.703086	1.02126	1.10074	0.282004	0.509786	0.223208	0.810366	0.266511	0.229868	0.893486	0.21864	1.46056
pgUGT139	Pg_S1838.8	0	0	0	0	0	0	0	0	0	0	0	0	0	0
pgUGT14	Pg_S1410.4	5.5595	6.39418	9.19465	4.0202	9.14384	6.25199	1.27533	0.319222	1.16154	0.19094	2.13659	3.6088	1.25021	1.56797
pgUGT140	Pg_S1382.3	0	0	0	0.513795	0	0	0.25648	0	0	0	0	0	0	0
pgUGT141	Pg_S0897.41	0	0	0	0	0	0	0	0	0	0	0	0	0	0
pgUGT142	Pg_S5398.14	0	0	0	0	0	0	0	0	0	0	0	0	0	0
pgUGT143	Pg_S7225.1	0	0	0	0	0.454254	0	0	0	0.557323	0	0	0	14.8909	132.99
pgUGT144	Pg_S6259.3	0	0.226494	0.242679	0	0	0	0	0.693176	0.559091	0.275819	0.237957	0	0	0
pgUGT145	Pg_S6708.2	9.72954	9.51273	31.3055	26.1623	27.3419	15.7636	13.4575	9.70447	14.8159	13.791	8.09053	40.404	7.01661	17.3853
pgUGT146	Pg_S6708.3	37.143	37.8425	50.8049	61.171	67.1873	51.7081	38.2425	31.8588	28.6956	34.9753	30.8941	36.0106	13.8959	19.7791
pgUGT147	Pg_S2708.7	17.3326	12.1613	3.93362	1.60607	6.69278	17.1505	18.7107	1.63837	1.98196	1.11747	3.37458	7.4993	26.3671	10.719
pgUGT148	Pg_S3039.18	0	0	0	0	0	0	0	0	0	0	0	0	0	0
pgUGT149	Pg_S0915.6	0.714475	0.241306	0	0.562597	0	0.621583	0	0.492007	0	0.293528	1.01342	0	1.20503	49.0814
pgUGT15	Pg_S0450.18	4.17887	6.25213	1.34038	0	2.37	6.26583	0.365188	1.59964	10.4769	4.20994	1.31773	13.1909	11.2769	7.59524
pgUGT150	Pg_S6715.2	7.94045	8.04617	12.5384	7.38895	15.4345	10.6759	7.38066	8.69897	10.5179	16.3094	9.47092	19.5916	18.2623	13.0062
pgUGT151	Pg_S8150.2	3.62178	4.15946	1.31064	0.855503	7.6208	9.13732	0	0	0.603082	0	0	0	0	0
pgUGT152	Pg_S0812.32	23.2598	25.0442	12.8892	17.7414	25.1612	27.1907	10.5761	10.7613	15.4314	5.97144	9.7943	26.0824	8.33636	109.269
pgUGT153	Pg_S5935.6	34.8897	36.0931	14.7305	18.3137	18.0075	41.4183	10.5761	4.50474	5.14379	0.597144	0.773234	6.6878	1.71631	11.0497
pgUGT154	Pg_S3039.16	0	0	0	0	0	0	0	0	0	0	0	0	0	0
pgUGT155	Pg_S0302.5	0	0	0.281764	0	0.263947	0	0	0	0	0	0	0	0	0.87594
pgUGT156	Pg_S1734.15	0	0	0	0	0.79184	0	0	0	0.323688	0	0	0.71653	0.524976	0
pgUGT157	Pg_S4782.4	10.8942	10.2583	33.2482	6.1246	29.562	5.7533	95.7813	226.903	170.907	349.46	227.625	247.203	175.08	52.1184
pgUGT158	Pg_S0450.17	0	0	0	0	0	0	0	0.541807	0.327293	0.322996	0	0	0	0
pgUGT159	Pg_S2229.6	0	0	0	0	0	0	0	0	0	0	0	0.7247	11.4142	1.77151
pgUGT16	Pg_S1647.39	0.698025	0.783263	0.335844	0.183545	1.10845	0.202572	5.30698	2.08415	2.72222	0.191783	1.65082	6.18373	17.4238	6.56211
pgUGT160	Pg_S5935.7	0.801985	0.271173	0	0.631104	0	1.39507	0	0	0	0	0	0	0	0
pgUGT161	Pg_S3014.12	0	0	0	0	0	0	0	0	0	0	0	0	0	0
pgUGT162	Pg_S4530.15	0.40565	0	0.293872	0.319196	0	0	0	0	0	0	0	0	0	0
pgUGT17	Pg_S5520.8	0.698025	1.40987	0.335844	0.73418	2.05854	1.01286	3.11099	0.480957	0.194445	0	0.330164	1.91909	7.84854	3.4123
pgUGT18	Pg_S3750.2	18.7388	20.1868	12.8481	15.5209	14.6654	22.4321	14.1855	9.3608	17.4209	3.47512	7.64468	6.01082	0.948142	0.528479
pgUGT19	Pg_S3672.12	0.939042	0.632261	0.169435	0.185185	0.798809	0.204385	0.738559	1.45579	1.17705	1.74143	0.166561	0.860627	0.475133	0
pgUGT2	Pg_S3083.6	3.49115	4.06177	1.75922	0.0919546	0.873256	5.27202	1.28138	3.52996	8.2942	10.5824	2.8909	2.55054	1.41315	0.262989
pgUGT20	Pg_S1750.30	1.17644	0.475267	0.169817	0.371198	0.480357	0.61453	0.925272	0.486352	0.58984	0.387848	0.834673	0.215643	0.317467	0.265422
pgUGT21	Pg_S1954.6	4.94104	4.27741	5.09452	0.556797	4.80357	6.1453	0.370109	0.324235	1.17968	0.193924	0.166935	0.431287	1.74607	4.24676
pgUGT22	Pg_S3998.14	14.1805	16.0131	20.9696	12.4861	14.2434	11.0829	17.3014	25.6855	25.4096	7.20209	17.4162	8.81668	25.6336	6.9781
pgUGT23	Pg_S4014.13	0.235288	0.158422	0.679269	0	0	0.204843	0	0	0	0	0	0	0	0
pgUGT24	Pg_S0542.10	4.24471	4.76344	6.97826	3.53429	5.93767	5.3379	5.37866	7.79913	7.29095	10.4953	5.52123	4.53878	7.95454	3.99027
pgUGT25	Pg_S0997.12	5.4238	6.98638	9.36108	7.06859	5.13528	5.13259	11.4992	10.0739	6.89685	13.7994	10.3732	8.21303	12.0909	10.6407
pgUGT26	Pg_S2390.4	4.00889	2.85806	0.170201	0.186015	0.481433	3.90077	0.556413	0.487445	2.16758	0	0.50193	3.24198	0	1.06407
pgUGT27	Pg_S3920.6	5.4238	3.49319	7.99947	5.02242	9.3077	4.51668	6.49148	1.94978	3.94106	2.72101	2.50965	3.45812	1.59091	2.12814
pgUGT28	Pg_S1270.19	0.236349	0.636567	0.341175	6.89805	0.965027	0	6.69202	0.977088	0.987471	0	2.85068	1.08312	0.318899	3.99924
pgUGT29	Pg_S1312.7	3.07949	2.71156	1.02585	2.98966	2.7404	2.681	1.49048	1.30573	1.38556	0	0.84033	0.217117	0.479431	1.33608
pgUGT3	Pg_S2903.16	3.86669	3.78938	6.03682	3.68952	2.85499	4.63077	6.08232	4.55293	2.02378	2.66077	2.51538	2.65193	2.28252	3.27483
pgUGT30	Pg_S1647.40	7.58028	6.69916	10.2585	6.53988	12.2512	8.45547	4.65774	3.42753	4.15669	4.68556	2.01679	5.86215	11.1867	6.14599
pgUGT31	Pg_S5686.1	4.51099	2.55788	0.514094	0	0.807817	4.13395	0.186732	0.327171	0	0.587014	0.168447	1.95851	0.160172	0
pgUGT32	Pg_S0302.10	0.239046	0.482906	0	0.188553	1.46397	0.20811	0.37602	0	0	0	0	0.438225	0	0
pgUGT33	Pg_S2351.7	23.9046	27.0427	31.0579	32.9968	28.1408	40.7897	20.4931	18.1174	32.1568	9.65313	13.5679	37.03	29.8347	39.3685
pgUGT34	Pg_S5540.4	42.5501	48.4516	49.5201	47.8925	32.3701	86.7821	11.8446	37.2231	55.7252	46.4926	30.867	62.4471	19.0297	26.4255
pgUGT35	Pg_S1809.3	0.239592	0.806696	2.42117	1.51186	0.81517	1.04293	0.18844	0.99048	1.60148	0.19745	0.169986	0.439235	0.323275	0.270262
pgUGT36	Pg_S5219.8	1.67715	0.806696	2.42117	0	0.652136	1.87727	2.63816	6.43812	4.00371	10.2674	6.62947	32.9426	2.42456	0.810787
pgUGT37	Pg_S0302.4	14.6823	15.3981	14.9416	17.8457	8.51653	13.4107	11.169	4.31178	2.41319	0.396704	7.51374	2.64761	2.27332	1.629
pgUGT38	Pg_S1574.5	4.10121	3.57414	8.53293	6.46965	9.19266	4.20049	5.50251	4.98657	3.82962	3.77732	5.64827	5.08635	5.85915	5.71458
pgUGT39	Pg_S1647.36	0.482495	0.487382	0.348283	0.570852	0.656619	0.840099	0.189742	0.166219	0.201559	0	0.855798	3.53833	17.5775	11.9734
pgUGT4	Pg_S1425.14	0	0	0	0	0.223033	0.285032	0	0	0.137016	0	0	0	0.110389	0.36954
pgUGT40	Pg_S3247.12	0	0	0	0	0	0	0	0	0	0	0	0.221146	0	0
pgUGT41	Pg_S3672.9	0.482495	0.162461	0.348283	0.570852	0.328309	0.840099	0	0.166219	0.403117	0	0	0.221146	0.325509	0.544246
pgUGT42	Pg_S4157.3	6.99618	5.52367	6.96566	7.61136	10.1776	5.25062	5.50251	6.31633	5.44209	6.16299	7.70219	7.96124	8.95148	9.79643
pgUGT43	Pg_S5015.4	0	0.162838	0	0.381443	0.164532	0.210509	0	0.499807	0	0.398524	0	0.22166	0.32626	0.272749
pgUGT44	Pg_S7152.6	12.7031	12.8995	15.6414	27.5328	14.7023	15.8256	16.3806	10.1816	20.1702	15.8617	17.0871	31.1894	18.8338	33.8669
pgUGT45	Pg_S1806.20	12.3606	14.6896	10.847	4.58787	9.56481	16.4576	6.09983	4.67565	4.25218	5.39245	2.75122	10.2201	12.263	19.4098
pgUGT46	Pg_S2323.10	34.9004	41.1307	61.7579	31.3505	38.0943	38.1901	10.2935	6.51251	11.7441	2.39664	4.47072	2.44394	0.981044	0
pgUGT47	Pg_S3920.5	10.1793	4.24365	10.3221	14.5283	13.8525	5.06388	5.90921	0.667949	2.42982	0.399441	1.89146	7.554	14.5521	3.55391
pgUGT48	Pg_S5385.1	9.20982	12.2413	8.22272	8.4111	11.049	10.9717	14.4871	15.3628	24.5007	29.5586	36.6256	39.5474	85.5143	34.4456
pgUGT49	Pg_S0288.4	5.83022	3.92635	1.05216	1.53282	4.46286	4.01819	0.764247	1.84112	1.01476	8.2074	1.20645	5.56738	6.88323	12.0564
pgUGT5	Pg_S1185.46	6.50988	5.8784	8.7163	7.78159	6.33515	6.96501	5.99777	4.871	3.26856	6.75357	7.39112	3.40427	3.88987	6.92877
pgUGT50	Pg_S2104.26	15.5466	12.468	10.1397	5.71359	8.11975	13.5368	2.34499	4.4026	2.84922	0.702508	3.1733	0.390109	0.143675	0
pgUGT51	Pg_S1171.34	1.94792	2.45971	6.32768	7.10573	5.46722	2.11974	8.61776	2.85197	6.91626	5.41736	5.87349	7.81259	14.4555	9.06326
pgUGT52	Pg_S2286.16	6.81773	4.09952	6.85499	3.84093	3.64481	5.72331	2.87259	16.1052	20.1385	3.41093	7.60098	1.11608	3.28535	0.549288
pgUGT53	Pg_S2509.4	1.21745	0.819904	0.527307	0	0.165673	0.847897	0.383011	0.503288	0.406839	0.401286	0.518249	0	0	0
pgUGT54	Pg_S3920.12	12.1465	11.2253	19.0177	22.4826	18.9021	12.718	15.168	6.09699	9.0261	10.5726	8.39462	15.1746	14.5919	6.98386
pgUGT55	Pg_S5385.2	0	0.491942	0.175769	0	0.331346	0.847897	0.766023	2.34868	2.03419	2.60836	1.0365	1.56252	0.657069	0.549288
pgUGT56	Pg_S1106.49	29.0429	32.7087	45.807	14.6294	31.0527	29.108	37.8145	54.3134	61.167	55.3045	79.3035	89.4962	31.9421	17.8933
pgUGT57	Pg_S2973.2	6.3455	7.72516	5.4616	2.11742	6.9744	5.94909	6.71832	13.9567	15.6995	12.6698	9.17704	26.4014	1.9758	2.75282
pgUGT58	Pg_S3353.12	0.488115	0.821826	2.81889	1.92493	0.498172	1.06234	2.68733	2.18599	0.81556	0.603322	2.42412	2.01367	1.3172	0
pgUGT59	Pg_S4157.4	28.5547	27.7777	54.2636	44.4658	74.3936	33.1449	2.68733	4.54013	3.67002	14.4797	1.73152	4.69855	2.79905	2.75282
pgUGT6	Pg_S2063.12	9.04019	8.99243	9.09802	11.8932	5.9014	7.70861	7.55452	5.71102	8.66766	7.30438	4.94484	5.51576	5.59059	6.37794
pgUGT60	Pg_S4493.1	54.6689	61.637	72.7626	48.5081	122.384	82.2249	7.67807	8.2395	10.3984	13.2731	4.50194	6.041	1.9758	0.550564
pgUGT61	Pg_S2690.1	1.71239	1.15326	2.64891	0.964702	0.166443	1.49074	15.392	16.8545	22.6843	17.1338	35.4054	15.2501	2.14545	1.65553
pgUGT62	Pg_S6575.3	1.22314	0.823757	1.23616	1.54352	0.832215	1.91667	0.1924	0.842726	2.04363	1.20944	0	1.3456	2.80559	11.8647
pgUGT63	Pg_S6337.1	0.2452	0	0.17701	0	0	0	1.34995	2.87197	1.43386	3.03064	10.6117	3.37194	0	0
pgUGT64	Pg_S0245.36	50.3839	55.2868	13.6619	5.23375	19.0631	108.906	78.2876	28.1096	46.8117	26.1243	24.9348	47.9946	17.7415	10.8113
pgUGT65	Pg_S3488.6	0	0	0	0	0.16722	0	0	0	0	0	0	0	0	0
pgUGT66	Pg_S6256.3	63.41	66.5428	47.7279	32.1778	87.4561	83.8726	0.386606	3.89471	3.90098	4.65782	2.09243	2.92925	0.165809	0.277213
pgUGT67	Pg_S1937.1	14.7812	12.7759	13.3385	11.6578	17.5992	19.3017	23.8322	31.5703	55.1528	90.7353	32.5089	89.6667	40.7187	60.8518
pgUGT68	Pg_S2611.21	0.246353	0.165921	0	2.91445	1.5085	1.28678	0.775029	0.169733	0.411588	1.42091	0.349558	2.25861	0	0.277862
pgUGT69	Pg_S2693.15	8.86871	6.47093	11.9157	8.35475	16.7611	8.79298	5.61896	4.41305	15.4346	11.7733	5.76771	9.71201	9.30713	10.003
pgUGT7	Pg_S0703.6	0	0	0	0	0	0.33525	0	0.132655	0.161049	0	0	0	0	0.217273
pgUGT70	Pg_S3086.8	0.739059	0.995527	0.711387	0.194297	0.502834	0.214463	0	0	0	0	0	0	0	0
pgUGT71	Pg_S5521.1	0	0	0	0	0	0	0	0	0	0	0	0	0	0
pgUGT72	Pg_S0804.16	7.33086	11.5403	11.4711	0.705787	5.60369	12.146	0.421884	1.84844	0.897935	1.62337	4.31397	0.163593	0.120626	0.201861
pgUGT73	Pg_S0812.35	7.46077	10.888	29.0862	21.1826	12.6896	12.1238	55.7452	46.9479	69.1754	80.3218	37.934	64.9861	125.665	29.4516
pgUGT74	Pg_S0812.36	5.98282	7.55587	20.5171	9.43679	12.2109	8.89744	10.7834	7.38525	9.99479	19.101	8.31227	11.4284	25.3946	6.18544
pgUGT75	Pg_S5731.10	8.47566	12.4252	5.21925	0.3932	5.42705	16.0588	29.9976	61.83	144.924	225.72	71.0964	147.655	46.7529	33.7388
pgUGT76	Pg_S5935.8	0	0	0.179974	0	0	0	0.392125	0.51525	1.45757	0.616161	0.353713	0.914273	1.34541	0.281156
pgUGT77	Pg_S0302.19	64.2188	64.4632	47.2663	28.1806	27.5396	61.9954	84.901	93.8267	70.5466	104.996	131.363	63.4656	68.4423	87.9293
pgUGT78	Pg_S2382.3	115.944	108.392	44.921	21.2832	43.5194	129.646	75.8606	86.9403	83.6959	79.0555	76.4069	51.3223	44.6729	67.6379
pgUGT79	Pg_S1528.21	19.4527	17.9689	8.51889	0.430557	5.44963	12.8245	1.1439	0.375885	3.65167	0.300087	0	1.99623	0.490596	0.205238
pgUGT8	Pg_S1104.17	7.18029	8.72091	6.32898	6.92619	7.19908	6.25253	1.41183	1.64939	2.16893	1.64538	2.26442	4.19984	1.61469	0.22511
pgUGT80	Pg_S3014.13	1.0019	0.843581	0	0	0	1.09023	0	0.17257	0.209213	0	1.06621	5.05273	1.52082	7.90989
pgUGT81	Pg_S4174.10	0.500952	0.674865	0.542518	0	0.170402	0.218047	0	0	0	3.71453	0	0	0	0
pgUGT82	Pg_S6441.11	12.5238	8.77325	4.52099	0.197537	9.88332	11.1204	18.321	80.2451	140.382	238.349	130.966	477.942	67.2541	30.5096
pgUGT83	Pg_S2156.6	0.251076	0.169123	0.906376	2.17809	1.19566	0.874275	1.3823	0.172983	0	0	0	0.690672	0	1.69902
pgUGT84	Pg_S2433.13	1.51008	1.86486	2.7257	1.78634	1.88338	0.876372	1.97946	0.866992	0.840845	3.93961	0.714219	1.15391	3.22605	0.851546
pgUGT85	Pg_S3550.11	0	0.339065	0	0	0	0	0	0	0	0	0	0	0	0.283849
pgUGT86	Pg_S0288.2	2.52286	1.52949	0.546459	0.198958	4.29067	1.0981	9.92116	12.6885	36.6642	26.1884	14.8557	46.4996	28.4236	9.67401
pgUGT87	Pg_S1806.19	24.4717	19.0336	8.19689	0.994792	12.1855	22.1816	35.1209	34.2416	59.8427	70.667	57.9909	109.887	27.4024	11.0967
pgUGT88	Pg_S8137.3	11.8574	12.5758	8.9255	4.97396	13.9018	13.1772	9.92116	18.5982	18.5428	43.4394	28.2795	32.1564	11.9141	16.5027
pgUGT89	Pg_S5860.1	3.79342	4.42926	7.12122	3.58986	8.4299	3.96269	3.97804	1.74234	5.49168	2.50011	0.358832	0.231904	3.24162	2.85214
pgUGT9	Pg_S3238.1	3.84821	3.81511	0.438225	0.639363	0.413771	2.11637	0.159296	0.139573	0.169406	1.6707	0.862283	1.11266	2.18622	1.82865
pgUGT90	Pg_S2390.5	43.8566	45.5959	16.2905	24.9897	39.6642	87.6104	29.11	8.03416	23.2899	21.5109	11.6902	44.4017	182.483	68.0446
pgUGT91	Pg_S4530.20	0.253507	0	0.366079	0	0.172453	0.662043	0.199383	0	0	0	0.3597	0.697409	0.513074	0.285902
pgUGT92	Pg_S0490.12	0.999165	0.806551	4.4676	0.157713	3.9466	0.870061	1.41452	4.81989	1.67157	10.0559	3.8285	4.02495	0.269628	0
pgUGT93	Pg_S2820.2	4.57419	6.16277	8.99082	3.20641	5.53181	5.08796	7.19521	11.205	6.36707	3.76824	12.8003	3.26253	0.514319	0.286593
pgUGT94	Pg_S4024.2	0	0	0	0	0.864345	0	0.599601	2.27602	1.06118	53.3834	21.2737	68.9792	236.072	50.7269
pgUGT95	Pg_S4917.4	13.4684	14.3798	7.15596	7.01403	11.0636	11.9456	16.9887	22.235	40.1126	40.6133	32.812	30.994	13.3723	32.385
pgUGT96	Pg_S0500.29	0.254739	0	0	0	0	0	0	0	0	0	0	0	0	0
pgUGT97	Pg_S1242.28	0.254739	0	0	0	0	0	0.200353	2.80806	1.48924	0.209853	0	14.2501	74.0701	3.44745
pgUGT98	Pg_S1273.4	2.80213	2.05929	4.04656	3.41507	4.50547	1.55227	17.6311	0.351008	0.212748	0.209853	0.361448	0.467218	3.09341	7.18218
pgUGT99	Pg_S2289.4	0	0	0	0	0	0	0	0	0	0	0	0	0	0

## Sheet: Table S8
Table S8 The correlation matrix of WRKY to select PgUGTs,
Name	pgWRKY36	pgWRKY5	pgWRKY118	pgWRKY12	pgWRKY104	pgWRKY18	pgWRKY33	pgWRKY46	pgWRKY128	pgWRKY40	pgWRKY80	pgWRKY130	pgWRKY30
pgUGT1	0.487773	0.643946	0.665235	0.418948	0.25674	0.570111	0.767194	0.788326	0.871066	0.826374	0.830068	0.686588	0.660903
pgUGT10	-0.383439	-0.463673	-0.374117	-0.114811	-0.256451	-0.669628	-0.709131	-0.669724	-0.696093	-0.550908	-0.560871	-0.676539	-0.642032
pgUGT100	-0.120027	-0.0362426	-0.185551	-0.0158074	-0.0130425	-0.144265	0.0332573	0.00217057	-0.0917238	-0.128237	-0.205182	-0.23743	-0.215205
pgUGT101	0.228302	-0.0747623	0.401485	0.231404	-0.0159494	0.0837166	-0.00304131	-0.207109	-0.0941955	-0.11023	-0.070128	-0.141251	-0.10576
pgUGT102	0.0684514	0.0866225	0.0252108	-0.292178	-0.0526316	0.243955	0.219239	0.414516	0.115515	0.163181	0.588771	0.405114	0.399093
pgUGT103	0.80559	0.584671	0.708058	0.600666	0.494371	0.423205	0.657827	0.440768	0.499307	0.191967	0.393484	0.494766	0.407287
pgUGT104	-0.317915	-0.18307	-0.301608	-0.430147	-0.0776846	-0.29824	-0.150169	-0.201464	-0.144422	-0.100546	-0.197561	-0.311886	-0.326326
pgUGT105	-0.313231	-0.099427	-0.403239	-0.320842	-0.0809415	-0.266699	-0.130195	-0.092335	-0.0917815	-0.0701383	-0.247936	-0.281746	-0.273237
pgUGT106	-0.438564	-0.443347	-0.387511	-0.35021	-0.21712	-0.416213	-0.587419	-0.510218	-0.173166	-0.271508	-0.339352	-0.378758	-0.255444
pgUGT107	-0.424698	-0.245072	-0.448228	-0.572111	-0.128133	-0.324512	-0.332395	-0.286336	-0.197757	-0.156929	-0.158117	-0.375631	-0.33225
pgUGT108	-0.0410961	0.0324876	-0.0622257	-0.414447	-0.0990304	0.174466	0.134118	0.347727	0.135257	0.131077	0.577991	0.338933	0.374854
pgUGT109	-0.339334	-0.125701	-0.382017	-0.436839	-0.105765	-0.26968	-0.212067	-0.136958	-0.153879	-0.0125661	-0.144102	-0.258615	-0.28028
pgUGT11	0.241206	0.312659	0.323499	0.113322	0.0276134	0.426005	0.574091	0.538692	0.465849	0.392153	0.371832	0.293249	0.233655
pgUGT110	0.80709	0.753119	0.82133	0.768202	0.652307	0.546536	0.856124	0.669676	0.830561	0.669804	0.65077	0.667044	0.617278
pgUGT111	0.542375	0.674412	0.378146	0.334708	0.212534	0.603111	0.733615	0.827124	0.549016	0.546783	0.702177	0.798008	0.661157
pgUGT112	-0.310306	-0.521954	-0.345504	-0.136425	-0.17295	-0.492427	-0.594781	-0.677058	-0.706465	-0.572931	-0.711358	-0.571418	-0.555586
pgUGT113	-0.122636	-0.0373425	-0.17555	-0.02738	-0.0329632	-0.111637	0.0472715	0.00675811	-0.0777742	-0.0987622	-0.228804	-0.250545	-0.246356
pgUGT114	-0.358385	-0.269109	-0.215123	-0.1657	-0.0511388	0.26773	0.0801406	-0.026034	-0.220181	-0.172943	-0.254673	-0.197969	-0.322612
pgUGT115	0.381442	0.487962	0.485235	0.190088	-0.000555955	0.599394	0.604007	0.619527	0.589268	0.471315	0.591407	0.492827	0.421456
pgUGT116	-0.550503	-0.436094	-0.485136	-0.610227	-0.233664	-0.4965	-0.5821	-0.514709	-0.332624	-0.366379	-0.232378	-0.511117	-0.39773
pgUGT117	0.252202	0.371446	0.62621	0.428332	-0.00670609	0.548154	0.597937	0.572558	0.723048	0.718597	0.542768	0.380897	0.359337
pgUGT118	0.571151	0.617858	0.693977	0.394011	-0.0985571	0.183346	0.533111	0.602584	0.654399	0.47552	0.433226	0.520287	0.406092
pgUGT119	0.247893	0.357256	0.396055	0.227003	-0.0264842	0.43634	0.368656	0.378849	0.479647	0.357838	0.442875	0.36642	0.334054
pgUGT12	0.54659	0.604715	0.731162	0.442068	0.223377	0.573392	0.778985	0.748358	0.868519	0.809698	0.735747	0.653438	0.595969
pgUGT120	-0.129523	-0.0588109	-0.107285	0.0477662	0.114452	0.0901805	0.16897	0.092085	0.178018	0.0725427	-0.133874	-0.0811063	-0.0402708
pgUGT121	0.501961	0.399269	0.620724	0.490075	0.0820231	0.357004	0.391612	0.31954	0.320582	0.275391	0.403817	0.330561	0.279652
pgUGT122	0.369923	0.476378	0.0935628	-0.0280693	-0.00895805	0.140733	0.268201	0.449843	0.0368531	0.294934	0.517576	0.556964	0.446336
pgUGT123	0.382892	0.548386	0.596259	0.453844	0.187222	0.555006	0.741861	0.764194	0.809607	0.806327	0.710067	0.595069	0.551113
pgUGT124	-0.185483	-0.0222618	-0.0125549	0.143074	0.186804	0.448649	0.31997	0.183727	0.0980724	0.063458	0.0301883	-0.0437476	-0.123628
pgUGT125	0.061861	-0.192492	0.148342	0.225282	-0.0808	-0.249175	-0.248314	-0.298896	-0.424311	-0.290824	-0.287633	-0.285907	-0.290455
pgUGT127	-0.580318	-0.401357	-0.447205	-0.422721	-0.138811	0.0359606	-0.189688	-0.217011	-0.218677	-0.207884	-0.304706	-0.349504	-0.40459
pgUGT129	0.462436	0.347774	0.413171	0.141939	-0.0682946	-0.0828068	0.225438	0.229117	0.273675	0.0588296	0.102317	0.245225	0.191335
pgUGT13	-0.422234	-0.347842	-0.27109	-0.175066	-0.119484	0.0946938	-0.0534871	-0.115276	-0.389269	-0.273269	-0.335495	-0.34009	-0.472647
pgUGT130	-0.226592	-0.0765582	-0.280442	-0.197483	-0.0763753	-0.223216	-0.231357	-0.235821	-0.146953	0.0105768	-0.211582	-0.258858	-0.315989
pgUGT131	0.20745	-0.0278501	0.516338	0.196835	-0.197921	0.20656	0.1656	0.122698	-0.00285259	0.0217772	0.214645	0.112101	0.0168312
pgUGT132	0.395579	0.32086	0.785388	0.547547	0.0144343	0.419351	0.506688	0.376487	0.530365	0.511197	0.392799	0.272772	0.229448
pgUGT133	-0.199552	-0.33402	-0.289188	-0.344994	0.10276	-0.248203	-0.266672	-0.27024	-0.131923	-0.210343	-0.0341596	-0.194966	-0.00231763
pgUGT134	-0.489479	-0.651855	-0.448389	-0.379563	-0.263662	-0.454373	-0.740921	-0.799304	-0.625767	-0.57357	-0.595887	-0.593182	-0.543214
pgUGT135	0.25105	0.188925	0.204707	0.330925	0.0395354	0.177006	0.212331	0.199253	-0.0927427	0.135703	0.0527538	0.216436	0.0994237
pgUGT136	-0.190322	-0.39545	-0.0620701	0.0883939	-0.161152	-0.230186	-0.395215	-0.348371	-0.53005	-0.376751	-0.30634	-0.401968	-0.383442
pgUGT137	-0.267586	-0.116947	-0.202189	-0.541924	-0.146012	-0.0417596	-0.0934101	0.0101846	0.0954672	-0.0479197	0.253397	-0.0491535	0.0380143
pgUGT138	0.740716	0.778246	0.842357	0.623217	0.25896	0.611407	0.870355	0.821641	0.862547	0.726123	0.711951	0.750701	0.644217
pgUGT14	0.633254	0.491474	0.402159	0.508164	0.120309	0.190928	0.296992	0.25409	0.0634745	0.11755	0.135362	0.388813	0.25344
pgUGT140	0.169196	-0.015145	0.254254	0.107339	-0.0828757	0.522673	0.251656	0.0880299	0.0820673	-0.145901	0.000632585	0.0553721	0.0671083
pgUGT143	-0.342378	-0.243814	-0.207296	-0.137085	-0.0477561	0.308579	0.0950567	0.0252182	-0.175495	-0.153219	-0.197033	-0.140875	-0.249589
pgUGT144	0.265129	0.244386	0.41893	0.364119	0.268952	0.551411	0.421852	0.346112	0.55855	0.402144	0.510413	0.295333	0.38458
pgUGT145	0.276142	0.379259	-0.123141	0.015821	0.0610652	0.148449	0.113448	0.190278	-0.0550799	0.169185	0.0675256	0.342087	0.20028
pgUGT146	0.744737	0.69323	0.873894	0.686434	0.267821	0.575797	0.767647	0.63712	0.766169	0.666202	0.570749	0.639473	0.55714
pgUGT147	-0.359829	-0.377235	-0.226512	0.0124897	-0.15765	-0.38972	-0.309316	-0.369548	-0.496693	-0.44654	-0.589167	-0.526828	-0.589179
pgUGT149	-0.35176	-0.264341	-0.205236	-0.150214	-0.0585374	0.309382	0.0725249	0.0057551	-0.180916	-0.155991	-0.196415	-0.140541	-0.245165
pgUGT15	-0.462061	-0.333779	-0.444401	-0.246164	-0.177532	-0.379655	-0.365718	-0.367579	-0.483633	-0.33355	-0.487348	-0.590633	-0.646637
pgUGT150	-0.321159	-0.17722	-0.184413	-0.295311	-0.044529	-0.0713198	-0.00743369	-0.131114	-0.10475	0.0275463	-0.162253	-0.317559	-0.380261
pgUGT151	0.479354	0.184353	0.68964	0.386267	-0.0863588	0.177572	0.284882	0.0697904	0.103309	-0.166979	0.00737242	0.0768218	-0.051061
pgUGT152	-0.461651	-0.431343	-0.26189	-0.244746	-0.158181	0.204601	-0.0796235	-0.150772	-0.373581	-0.252151	-0.304806	-0.296013	-0.402981
pgUGT153	-0.163634	-0.398354	-0.0331483	0.120754	-0.179681	-0.265975	-0.387455	-0.446828	-0.611573	-0.455532	-0.469039	-0.464501	-0.487669
pgUGT155	-0.331984	-0.320089	-0.170475	-0.183938	-0.0807698	0.303722	0.041435	-0.0920409	-0.262802	-0.201472	-0.234942	-0.171573	-0.306639
pgUGT156	-0.0402919	-0.0201167	0.0296797	-0.224113	-0.132201	-0.217476	-0.00847803	-0.168618	-0.0607954	-0.00921121	-0.183951	-0.196087	-0.291245
pgUGT157	-0.451277	-0.237359	-0.544844	-0.6713	-0.173055	-0.318696	-0.368609	-0.193642	-0.0836863	-0.140191	-0.0154309	-0.192614	-0.0819235
pgUGT158	-0.32447	-0.231137	-0.290437	-0.359332	-0.0928327	-0.276562	-0.390835	-0.343227	-0.107434	-0.206946	-0.0814738	-0.285446	-0.174233
pgUGT159	-0.17793	-0.088242	-0.222127	-0.0542873	-0.0669916	-0.134051	0.00759104	-0.00900668	-0.139757	-0.172344	-0.232294	-0.257395	-0.242315
pgUGT16	-0.373799	-0.251568	-0.350245	-0.178948	-0.102936	-0.186249	-0.120894	-0.166124	-0.210952	-0.236764	-0.424966	-0.400517	-0.417324
pgUGT160	0.35513	0.138509	0.343133	0.364812	0.161447	-0.221743	0.0291661	-0.0536331	-0.121553	-0.108775	-0.0348501	0.0317753	-0.0282146
pgUGT161	0.0680684	0.256274	0.436938	0.354577	-0.0526316	0.375619	0.423646	0.446448	0.611775	0.719922	0.377631	0.25363	0.257378
pgUGT162	-0.044929	-0.200755	-0.183551	-0.0364114	-0.0952674	-0.0621979	-0.178768	-0.277541	-0.418697	-0.295782	-0.216802	-0.20503	-0.15418
pgUGT17	-0.213603	-0.116966	-0.0304826	0.0260051	-0.121561	-0.0596113	0.093338	0.0215924	-0.0202684	-0.0433619	-0.308177	-0.262767	-0.321864
pgUGT18	0.637593	0.396379	0.812037	0.643081	0.144857	0.245398	0.4143	0.279855	0.387129	0.231412	0.307515	0.321187	0.256689
pgUGT19	-0.50391	-0.377533	-0.433151	-0.539153	-0.236987	-0.576833	-0.593046	-0.570951	-0.376782	-0.373857	-0.324582	-0.539114	-0.461773
pgUGT2	-0.339645	-0.254784	-0.257514	-0.412555	-0.195029	-0.317342	-0.374927	-0.245732	-0.263134	-0.284717	0.0723157	-0.266638	-0.211704
pgUGT20	0.589186	0.665203	0.612297	0.495463	0.502855	0.46187	0.746178	0.762359	0.784415	0.806998	0.883211	0.78549	0.768483
pgUGT21	0.20571	-0.0139075	0.512858	0.36852	-0.0688156	0.249122	0.267499	0.120099	-0.104564	-0.055529	0.0914188	0.0125074	-0.14866
pgUGT22	-0.0572628	-0.0430452	-0.0221571	0.15666	0.0322075	-0.211457	-0.12603	-0.0902328	0.152492	0.123749	-0.00343383	-0.103171	0.0209036
pgUGT23	0.42777	0.239523	0.174546	0.404671	0.14495	0.0218771	0.0786979	0.0962132	-0.157757	-0.123666	0.0432701	0.182065	0.0739594
pgUGT24	0.272862	0.51747	0.0994837	0.0422033	-0.0487422	0.315867	0.33671	0.577429	0.356573	0.368951	0.611263	0.580496	0.536725
pgUGT25	0.383703	0.599735	0.144088	0.0455283	0.0178154	0.417518	0.483878	0.763534	0.465075	0.419284	0.689284	0.751037	0.688181
pgUGT26	-0.234094	-0.287923	-0.161535	0.0808691	-0.0725723	-0.423326	-0.410199	-0.436638	-0.501037	-0.284242	-0.42256	-0.466369	-0.513943
pgUGT27	0.87792	0.806983	0.826749	0.75559	0.584687	0.557375	0.841586	0.660971	0.735263	0.644966	0.654509	0.760075	0.648727
pgUGT28	-0.242069	-0.257792	-0.132007	-0.185396	-0.0207264	0.195028	-0.0152533	-0.0618634	0.081167	0.0529661	-0.17146	-0.0237462	0.0389895
pgUGT29	0.0901492	-0.188815	0.305541	0.300844	-0.134048	0.091495	-0.0535695	-0.261977	-0.233395	-0.245333	-0.275716	-0.224809	-0.218247
pgUGT3	0.688311	0.59297	0.859486	0.649694	0.244032	0.558102	0.739756	0.663442	0.72363	0.533297	0.558303	0.612764	0.509309
pgUGT30	0.573018	0.382467	0.526042	0.46658	0.231	0.187518	0.459228	0.20688	0.0509926	0.0071641	0.0703741	0.187355	0.0161919
pgUGT31	-0.0181459	-0.176175	0.108374	0.165718	-0.156046	-0.395728	-0.277764	-0.322795	-0.424597	-0.325113	-0.316329	-0.355486	-0.417771
pgUGT32	0.275607	0.115595	0.355255	0.22612	0.113848	0.331811	0.249265	-0.0167263	0.0485637	0.00409268	-0.0172223	0.0767362	0.00592213
pgUGT33	-0.292193	-0.456733	-0.00326943	-0.131089	-0.312808	0.178152	-0.0700371	-0.20571	-0.408535	-0.310286	-0.328612	-0.406034	-0.52129
pgUGT34	-0.348575	-0.522393	-0.269258	-0.26547	-0.296935	-0.365372	-0.570342	-0.590658	-0.645705	-0.528442	-0.475523	-0.596574	-0.594521
pgUGT35	0.187382	-0.109441	0.0480972	0.0755384	0.0562813	-0.0761592	-0.159367	-0.258587	-0.279582	-0.310062	-0.170319	-0.145857	-0.161252
pgUGT36	-0.205563	-0.0521002	-0.347879	-0.45805	-0.132822	-0.129774	-0.161996	-0.00566387	-0.0734501	0.0692823	0.0179555	-0.0378477	-0.0568936
pgUGT37	0.050516	-0.307736	0.122148	0.146842	-0.188449	-0.175015	-0.27359	-0.337972	-0.351212	-0.367098	-0.375196	-0.285121	-0.232896
pgUGT38	0.313923	0.441058	0.107644	0.00587133	-0.0429515	0.375923	0.380571	0.535026	0.291234	0.452385	0.497675	0.651891	0.561721
pgUGT39	-0.334426	-0.231561	-0.315956	-0.150829	-0.099831	-0.0163344	-0.00706203	-0.0558244	-0.245868	-0.244017	-0.341715	-0.327658	-0.365286
pgUGT4	0.559407	0.41727	0.553379	0.601913	0.759581	0.629289	0.707915	0.373271	0.39607	0.287971	0.42076	0.425971	0.33614
pgUGT40	-0.13952	-0.0626842	-0.193258	-0.212207	-0.0526316	-0.0822175	-0.0862957	-0.0809569	-0.0755096	0.100145	-0.188478	-0.16792	-0.224946
pgUGT41	-0.0974311	-0.103723	-0.177124	0.0850152	-0.0698623	0.000282827	-0.121566	-0.16568	-0.482565	-0.177794	-0.224243	-0.137731	-0.250178
pgUGT42	-0.228002	-0.123969	-0.26619	-0.487242	-0.435502	0.194558	0.0325114	0.105714	-0.170983	-0.0818047	0.0141341	0.0625411	0.00891444
pgUGT43	0.0632717	0.281848	-0.286339	-0.357022	-0.199277	-0.049382	-0.0130115	0.359185	-0.028672	0.105435	0.317241	0.378882	0.362072
pgUGT44	0.193512	0.266294	0.300327	0.0456242	0.209083	0.689381	0.651685	0.655742	0.487525	0.56161	0.674304	0.512385	0.468579
pgUGT45	-0.512439	-0.588257	-0.372304	-0.273322	-0.23181	-0.239973	-0.38938	-0.39141	-0.716563	-0.522033	-0.496015	-0.565965	-0.645938
pgUGT46	0.24732	-0.00452424	0.227461	0.340291	-0.0660284	0.0453915	-0.0521386	-0.102868	-0.261926	-0.122259	-0.0918812	-0.0282984	-0.0693304
pgUGT47	0.44227	0.233186	0.58309	0.368424	-0.0134106	0.522981	0.54692	0.268722	0.238947	0.0767254	0.117424	0.164563	0.0924017
pgUGT48	-0.466387	-0.305395	-0.497847	-0.394636	-0.197961	-0.278593	-0.238725	-0.184235	-0.230736	-0.254669	-0.322398	-0.399036	-0.343849
pgUGT49	-0.552084	-0.447661	-0.394029	-0.461496	-0.174589	-0.0510762	-0.168694	-0.221949	-0.469205	-0.363106	-0.271864	-0.443369	-0.493685
pgUGT5	0.628224	0.517159	0.787443	0.612804	0.426389	0.553417	0.744604	0.60468	0.731432	0.614462	0.612785	0.595962	0.571652
pgUGT50	-0.0639984	-0.345135	0.0199271	0.136853	-0.178157	-0.394708	-0.432529	-0.492781	-0.542984	-0.443635	-0.402019	-0.419983	-0.399934
pgUGT51	0.457681	0.464019	0.646763	0.408054	0.154655	0.496298	0.727588	0.572364	0.685977	0.435737	0.366978	0.386589	0.298595
pgUGT52	-0.290403	-0.28058	-0.263199	-0.312327	-0.20013	-0.243163	-0.384782	-0.270387	-0.167475	-0.163671	0.0627278	-0.165909	-0.0588077
pgUGT53	0.68596	0.753529	0.739479	0.652477	0.215299	0.497888	0.718269	0.802157	0.748175	0.70502	0.796025	0.770594	0.707333
pgUGT54	0.729029	0.652388	0.866207	0.621074	0.255091	0.620145	0.833165	0.684126	0.754407	0.615678	0.583007	0.610663	0.526132
pgUGT55	-0.367548	-0.165694	-0.449071	-0.613829	-0.187486	-0.277802	-0.366613	-0.128333	-0.127395	-0.143377	0.10831	-0.0869152	-0.0354845
pgUGT56	-0.562472	-0.533616	-0.573042	-0.669143	-0.298485	-0.447419	-0.606556	-0.47975	-0.340759	-0.315278	-0.277977	-0.432612	-0.328249
pgUGT57	-0.340465	-0.229758	-0.206007	-0.485368	-0.236961	-0.0867802	-0.199344	-0.0673597	-0.00916246	0.0984799	0.135603	-0.126385	-0.0961037
pgUGT58	0.363831	0.385824	0.533462	0.385959	0.0855533	0.461754	0.518348	0.57117	0.759063	0.693377	0.511669	0.503249	0.528053
pgUGT59	0.71661	0.617535	0.916575	0.684439	0.266029	0.643305	0.814075	0.630239	0.735566	0.611896	0.583878	0.575571	0.498527
pgUGT6	-0.269151	-0.402185	-0.207454	-0.175916	-0.254059	-0.425216	-0.461071	-0.466331	-0.474545	-0.401023	-0.457931	-0.495378	-0.446063
pgUGT60	0.687238	0.606171	0.919861	0.723456	0.24926	0.612122	0.782707	0.615777	0.721514	0.636365	0.569984	0.555853	0.474464
pgUGT61	-0.129881	-0.148725	0.00225113	-0.162055	-0.145147	0.0775898	-0.0959695	-0.12863	0.249783	-0.0827108	-0.00703423	-0.0654167	0.0409888
pgUGT62	-0.397042	-0.281128	-0.264854	-0.191541	-0.116122	0.270692	0.042821	-0.00993773	-0.276595	-0.199836	-0.216446	-0.203324	-0.324079
pgUGT63	0.14991	0.277391	0.401604	0.160629	0.034977	0.346053	0.433303	0.524626	0.757005	0.723754	0.60869	0.445802	0.52297
pgUGT64	-0.442461	-0.496896	-0.236587	-0.129377	-0.214807	-0.596427	-0.624163	-0.586076	-0.533402	-0.432998	-0.547953	-0.560256	-0.605509
pgUGT65	-0.0246878	-0.124124	0.181587	-0.177259	-0.0589522	0.0202417	0.029426	-0.218323	-0.0551244	-0.0010347	-0.0366922	-0.0628546	-0.114727
pgUGT66	0.626107	0.382469	0.798422	0.679642	0.17003	0.248793	0.436591	0.236238	0.25599	0.234491	0.226916	0.261126	0.165179
pgUGT67	-0.107729	0.129256	0.13447	-0.213369	-0.062713	0.420002	0.391481	0.451472	0.421365	0.429269	0.511431	0.229807	0.189875
pgUGT68	-0.115017	-0.196835	-0.0188756	-0.430176	-0.14205	0.217138	0.02978	-0.0502356	-0.080674	0.0108334	0.0692944	-0.0332156	-0.0143041
pgUGT69	0.729943	0.695137	0.847527	0.626903	0.287327	0.404502	0.744225	0.559895	0.707729	0.510955	0.478874	0.526644	0.39629
pgUGT7	-0.296676	-0.306172	-0.109582	-0.126943	-0.118204	-0.0880639	-0.227052	-0.199165	-0.319872	-0.241412	-0.133924	-0.192179	-0.301154
pgUGT70	0.815949	0.717267	0.819681	0.658856	0.301465	0.547995	0.772535	0.648916	0.681817	0.414291	0.532496	0.627273	0.528339
pgUGT71	0.349123	0.465834	0.0965426	0.228852	-0.075985	0.309014	0.248698	0.375635	0.156507	0.12998	0.213416	0.427828	0.34531
pgUGT72	0.631401	0.590748	0.835659	0.764229	0.187595	0.563928	0.699595	0.639174	0.697354	0.622947	0.546312	0.536295	0.472131
pgUGT73	0.0736528	0.188329	0.131827	-0.120818	0.0128075	0.36347	0.402103	0.443492	0.360986	0.197068	0.466807	0.259486	0.257509
pgUGT74	0.330228	0.378223	0.419692	0.139956	0.187437	0.516981	0.639842	0.659368	0.532377	0.499366	0.734488	0.508927	0.485742
pgUGT75	-0.427633	-0.208475	-0.394865	-0.559777	-0.15118	-0.203038	-0.273835	-0.197021	-0.0963149	-0.129414	-0.00546706	-0.260183	-0.214059
pgUGT76	-0.0847623	0.0379364	-0.157442	-0.0424887	0.227332	-0.0538656	0.0454001	-0.0655417	0.0818171	-0.040558	-0.0339525	-0.15926	-0.1475
pgUGT77	-0.264289	-0.0950618	0.0667563	-0.110336	-0.1995	0.216138	0.10376	0.249752	0.430595	0.27636	0.300611	0.0959259	0.190103
pgUGT78	-0.175779	-0.190949	0.201642	0.235415	-0.188568	-0.084342	-0.155511	-0.118533	-0.0577543	-0.0950551	-0.0524831	-0.228665	-0.228184
pgUGT79	0.0831337	-0.127847	0.136704	0.352127	-0.0265316	-0.254804	-0.21333	-0.259604	-0.416731	-0.305847	-0.237309	-0.294238	-0.315987
pgUGT8	-0.0653619	-0.353892	-0.0725781	-0.0270183	-0.180927	-0.296637	-0.390884	-0.444626	-0.551751	-0.372187	-0.374081	-0.411523	-0.354622
pgUGT80	-0.380339	-0.277924	-0.288088	-0.240891	-0.0894011	0.172886	0.00896528	-0.0114353	-0.220079	-0.103617	-0.238011	-0.214435	-0.321319
pgUGT81	0.630643	0.695215	0.813207	0.595199	0.30187	0.511028	0.807341	0.767571	0.883733	0.788065	0.728585	0.660654	0.60409
pgUGT82	-0.27816	-0.121621	-0.332437	-0.513066	-0.105371	-0.104364	-0.139732	-0.0362967	-0.0354687	0.0464321	0.065098	-0.105418	-0.0901522
pgUGT83	0.371914	0.21874	0.215375	0.294474	0.636249	0.390812	0.406057	0.151346	0.125833	0.188773	0.110641	0.31355	0.235965
pgUGT84	0.815174	0.828112	0.792337	0.671181	0.44684	0.597263	0.88582	0.804556	0.812017	0.648831	0.730183	0.751504	0.674273
pgUGT85	-0.226807	-0.227997	-0.182314	0.0563366	-0.0761403	0.0585297	-0.128483	0.00748088	-0.244185	-0.171789	-0.242667	-0.239807	-0.223037
pgUGT86	-0.429429	-0.218271	-0.445095	-0.554926	-0.159396	-0.223516	-0.230365	-0.143852	-0.128561	-0.0763231	-0.0474221	-0.250556	-0.234933
pgUGT87	-0.41691	-0.285356	-0.396611	-0.533257	-0.14027	-0.336972	-0.353672	-0.275819	-0.132424	-0.115758	-0.11988	-0.300176	-0.253832
pgUGT88	-0.261434	-0.152096	-0.319734	-0.621473	-0.176152	-0.0438305	-0.124264	0.102522	-0.0949657	-0.0406851	0.336658	0.105606	0.142802
pgUGT89	0.318682	0.377261	0.691281	0.494698	0.0977639	0.491763	0.612674	0.522249	0.647941	0.69511	0.521057	0.384467	0.328531
pgUGT9	0.388041	0.489105	0.40311	0.462262	0.224967	0.2497	0.515675	0.653099	0.388838	0.518212	0.597104	0.449802	0.438161
pgUGT90	-0.0417643	0.0541872	-0.128062	-0.0533928	-0.221382	-0.0022169	0.0821701	0.194562	-0.221305	-0.178189	-0.0388044	-0.0112094	-0.104955
pgUGT91	0.561192	0.559654	0.590601	0.667203	0.61946	0.460244	0.733495	0.571973	0.628526	0.681093	0.511515	0.532104	0.438491
pgUGT92	0.557592	0.597468	0.826328	0.535226	0.193259	0.577701	0.784825	0.718013	0.876672	0.741159	0.688878	0.59106	0.54284
pgUGT93	0.539338	0.457726	0.696757	0.490883	0.200838	0.383951	0.500812	0.50867	0.813017	0.612539	0.618166	0.579882	0.629614
pgUGT94	-0.255917	-0.108438	-0.339637	-0.265452	-0.10791	-0.137148	-0.0219721	0.0257745	-0.154224	-0.162973	-0.149544	-0.225313	-0.209191
pgUGT95	0.359828	0.485986	0.649067	0.399726	0.230906	0.479412	0.674057	0.611117	0.844548	0.711225	0.625826	0.47069	0.441771
pgUGT96	-0.0465311	-0.0700781	-0.0105152	0.117447	-0.0526316	-0.177912	-0.0928207	-0.234737	-0.269124	-0.207059	-0.143813	-0.199545	-0.20092
pgUGT97	-0.135914	-0.0535681	-0.197308	-0.044563	-0.0645609	-0.176655	-0.00209773	-0.0208998	-0.11034	-0.146497	-0.23825	-0.263393	-0.244567
pgUGT98	0.470707	0.730289	0.105004	0.347299	0.20161	0.212137	0.374951	0.596445	0.368235	0.507577	0.442252	0.714273	0.607707
pgUGT99	0.0684514	0.0866225	0.0252108	-0.292178	-0.0526316	0.243955	0.219239	0.414516	0.115515	0.163181	0.588771	0.405114	0.399093

## Sheet: Table S9
The annotation of select PgUGTs
Reported UGT	gene id	UGT name	% identity
UGT74AE2	Pg_S2820.9	pgUGT12	52.8	[4]
UGT94Q2	Pg_S6708.3	pgUGT146	97.19	[4]
UGTpg1	Pg_S3920.6	pgUGT27	54.53	[2]
UGT71A27	Pg_S2509.4	pgUGT53	79.7	[1]
UGTpg1	Pg_S2509.4	pgUGT53	79.32	[1]
UGTpg100	Pg_S2509.4	pgUGT53	77.59	[2]
UGT71A27	Pg_S4157.4	pgUGT59	95.37	[1]
UGTpg1	Pg_S4157.4	pgUGT59	98.11	[1]
UGTpg100	Pg_S4157.4	pgUGT59	85.08	[2]
UGT71A27	Pg_S4493.1	pgUGT60	94.95	[1]
UGTpg1	Pg_S4493.1	pgUGT60	100	[2]
UGTpg100	Pg_S4493.1	pgUGT60	84.24	[2]
UGT74AE2	Pg_S0490.12	pgUGT92	56.95	[4]
UGTpg1	Pg_S3920.12	pgUGT92	54.68	[1]
UGTpg45	Pg_S0490.12	pgUGT92	55.9	[3]
[1]Yan X, Fan Y, Wei W, Wang P, Liu Q, Wei Y, et al. Production of bioactive ginsenoside compound K in metabolically engineered yeast. Cell Res. 2014;24:770–3. doi:10.1038/cr.2014.28.
[2]Wei W, Wang P, Wei Y, Liu Q, Yang C, Zhao G, et al. Characterization of Panax ginseng UDP-glycosyltransferases catalyzing protopanaxatriol and biosyntheses of bioactive ginsenosides F1 and Rh1 in metabolically engineered yeasts. Mol Plant. 2015;8:1412–24. doi:10.1016/j.molp.2015.05.010.
[3]Wang P, Wei Y, Fan Y, Liu Q, Wei W, Yang C, et al. Production of bioactive ginsenosides Rh2 and Rg3 by metabolically engineered yeasts. Metab Eng. 2015;29:97–105.
[4]Jung SC, Kim W, Park SC, Jeong J, Park MK, Lim S, et al. Two ginseng UDP-glycosyltransferases synthesize ginsenoside Rg3 and Rd. Plant Cell Physiol. 2014;55:2177–88. doi:10.1093/pcp/pcu147.
